# Supplementary material for: Consecutive influenza surveillance of neuraminidase mutations and neuraminidase inhibitor resistance in Japan
Source: Influenza Other Respir Viruses. 2019 Jan 9;13(2):115–22. doi: 10.1111/irv.12624 (PMC6379637; doi:10.1111/irv.12624)
Supplement: Supplementary file 1 [file IRV-13-115-s001.xlsx]

## Sheet: Sheet1
	Supplementary Table 1. Neuraminidase amino acid mutations and IC50 values in influenza A/H3N2 viruses isolated in the Japanese 2011-12 season.
	AA position	11	12	19	37	41	42	45	52	65	68	77	81	90	93	99	126	141	148	150	151	161	194	197	199	210	215	221	238	246	251	265	313	336	369	387	390	392	402	407	416	430	454	464	IC50 (nM)			IC50 (nM)
	Consensus	G	S	T	F	E	F	P	L	I	L	I	P	P	G	P	P	N	T	R	D	N	I	D	K	R	V	E	T	A	D	T	V	H	K	K	L	I	D	S	S	R	G	L	Oseltamivir		Fold change	Peramivir
	DS2-84	-	-	-	-	-	-	-	-	-	-	-	-	-	-	-	-	-	-	H	-	-	-	-	-	-	-	-	-	-	-	-	-	-	-	-	-	-	-	-	-	-	-	-	0.85	0.8	1.0625	0.84	0.8
	DS2-1	-	-	-	-	-	-	-	P	-	P	-	-	-	-	-	-	-	-	H	-	-	-	-	-	-	-	-	-	-	-	-	-	-	-	-	-	-	-	-	-	-	-	-	0.81	0.8	1.0125	1	0.8
	DS2-23	-	-	-	-	-	-	-	-	-	-	-	-	-	D	-	-	-	-	H	-	-	-	-	-	-	-	-	-	-	-	-	-	-	-	-	-	-	-	-	-	-	-	I	0.5	0.8	0.625	0.61	0.8
	DS2-25	-	-	-	-	-	-	L	-	-	-	-	-	-	-	-	-	-	-	H	-	-	-	-	-	-	-	-	-	-	-	-	-	-	-	-	-	-	-	-	-	-	-	-	0.67	0.8	0.8375	0.63	0.8
	DS2-35	-	-	-	-	-	-	-	-	-	-	-	-	-	-	-	-	-	I	H	-	-	-	-	-	-	-	-	-	-	-	-	-	-	-	-	-	-	-	-	-	-	-	I	0.5	0.8	0.625	0.59	0.8
	DS2-40	-	-	-	-	-	-	-	-	-	-	-	-	-	D	-	-	-	K	H	-	-	-	-	-	-	-	-	-	-	-	-	-	-	-	-	-	-	-	-	-	-	-	I	0.37	0.8	0.4625	0.53	0.8
	DS2-44	-	-	-	-	-	-	-	-	-	-	V	-	-	D	-	-	-	I	-	-	-	-	-	-	-	-	-	-	-	-	-	-	-	-	-	-	-	-	-	-	-	-	I	0.47	0.8	0.5875	0.64	0.8
	DS2-45	-	-	-	-	-	-	-	-	-	-	-	-	-	D	-	-	-	-	-	-	-	-	-	-	-	-	-	-	-	-	-	-	-	T	-	-	-	-	-	-	-	-	I	0.5	0.8	0.625	0.62	0.8
	DS2-50	-	-	-	-	-	-	-	-	-	-	-	-	-	-	-	-	-	-	-	-	-	-	-	-	-	-	-	-	-	-	-	-	-	-	-	-	-	-	-	N	-	-	-	0.7	0.8	0.875	0.83	0.8
	DS2-56	-	-	I	-	-	-	-	-	-	-	V	-	-	D	-	-	-	-	H	-	-	-	-	-	-	-	-	-	-	-	-	-	-	-	N	-	-	-	-	-	-	-	I	0.61	0.8	0.7625	0.45	0.8
	DS2-73	-	-	-	-	-	-	-	-	-	-	-	-	-	D	-	-	-	-	-	-	-	-	-	-	-	-	-	-	-	-	-	-	-	T	-	-	-	-	-	-	-	-	-	0.71	0.8	0.8875	0.73	0.8
	DS2-99	-	-	-	-	-	-	-	-	-	-	-	-	-	D	-	-	-	-	-	-	-	-	-	-	-	-	-	-	-	-	I	-	-	-	-	-	-	-	-	-	-	-	-	0.6	0.8	0.75	0.56	0.8
	DS2-104	-	-	-	-	G	-	-	-	-	-	-	-	-	-	-	-	-	-	-	-	-	-	-	-	-	-	-	-	-	-	-	-	-	-	-	-	-	-	-	-	-	-	-	0.67	0.8	0.8375	0.61	0.8
	DS2-112	-	-	-	-	-	-	-	-	-	-	-	L	-	D	-	-	-	-	-	-	-	-	-	-	-	-	D	A	-	-	-	-	N	-	-	-	-	N	-	N	-	-	I	0.66	0.8	0.825	0.74	0.8
	DS2-113	-	-	-	-	-	-	L	-	-	-	-	-	-	-	-	-	-	I	-	-	-	-	-	-	-	-	-	-	-	-	-	-	-	-	-	-	-	-	-	-	-	-	-	0.93	0.8	1.1625	0.99	0.8
	DS2-119	-	-	-	-	-	-	-	-	-	-	-	-	-	D	-	-	-	-	-	-	-	-	-	-	K	-	-	-	-	-	-	-	-	T	-	-	-	-	-	-	-	-	-	0.96	0.8	1.2	0.91	0.8
	DS2-120	-	-	-	L	-	-	-	-	-	-	-	-	-	-	-	-	-	-	-	-	-	-	-	-	-	-	-	-	-	V	-	-	-	-	-	-	-	-	-	-	-	-	-	0.63	0.8	0.7875	0.67	0.8
	DS2-131	-	-	-	-	-	-	-	-	-	-	-	-	-	-	-	-	-	-	H	-	-	-	-	-	-	I	-	-	-	-	-	-	-	-	-	-	-	-	-	-	-	-	-	0.7	0.8	0.875	0.59	0.8
	DS2-138	-	-	-	-	-	-	-	-	-	-	-	-	-	-	-	-	-	-	-	-	-	-	-	-	-	-	-	-	-	-	-	-	-	-	-	-	-	-	-	-	-	-	-	0.96	0.8	1.2	1.1	0.8
	DS2-140	-	-	-	L	-	-	-	-	-	-	-	-	-	-	-	-	-	-	-	-	-	-	-	-	-	-	-	-	-	V	-	-	-	-	N	-	-	-	-	-	-	-	-	1	0.8	1.25	1.3	0.8
	DS2-142	-	-	-	-	-	-	L	-	-	-	-	-	-	-	-	-	-	-	-	-	-	-	-	-	-	-	-	-	-	-	-	-	-	-	-	-	-	-	-	-	-	-	-	1	0.8	1.25	1.2	0.8
	DS2-148	-	-	-	-	-	-	-	-	-	-	-	-	-	D	-	-	-	-	-	-	-	-	-	-	K	-	-	-	-	-	-	-	-	-	-	-	-	-	-	-	-	-	-	0.77	0.8	0.9625	0.89	0.8
	DS2-178	-	-	-	-	-	L	-	-	V	-	-	-	-	D	-	-	-	-	-	-	-	-	-	-	-	-	-	-	-	-	-	A	-	T	-	-	-	-	-	-	-	-	-	0.69	0.8	0.8625	0.96	0.8
	DS2-192	-	-	-	-	-	-	-	-	-	-	-	-	-	D	-	-	-	-	-	-	-	-	-	-	-	-	-	-	-	-	-	-	-	-	-	-	-	-	-	-	-	-	-	0.77	0.8	0.9625	0.73	0.8
	DS2-209	-	-	-	-	-	-	-	-	-	-	-	-	-	-	-	-	-	I	-	-	S	-	-	-	-	-	-	-	-	-	-	-	-	T	-	-	-	-	-	-	-	-	-	0.52	0.8	0.65	0.63	0.8
	DS2-210	-	-	-	-	-	-	-	-	-	-	-	-	-	D	-	-	-	-	-	-	-	-	-	-	K	-	-	-	-	-	-	-	-	T	-	-	M	-	-	-	K	-	-	0.63	0.8	0.7875	0.76	0.8
	DS2-218	-	-	-	-	-	-	-	-	V	-	-	-	-	D	-	-	-	-	-	-	-	-	-	-	-	-	-	-	-	-	-	-	-	-	-	M	-	-	-	-	-	-	-	0.68	0.8	0.85	0.72	0.8
	DS2-225	-	-	-	-	-	-	-	-	-	-	-	-	-	-	-	-	-	-	H	-	-	-	-	-	-	-	-	-	-	-	-	-	-	-	N	-	-	-	-	-	-	-	-	0.92	0.8	1.15	0.94	0.8
	DS2-264	-	-	-	-	-	-	-	-	-	-	-	-	-	-	-	-	-	-	-	-	-	-	-	-	-	-	-	-	-	-	-	-	-	-	N	-	-	-	-	-	-	-	-	0.79	0.8	0.9875	1	0.8
	DS2-286	-	-	-	-	-	-	-	-	-	-	-	-	-	D	-	-	-	-	-	-	-	-	-	-	-	-	-	-	-	-	I	-	-	T	-	-	-	-	-	-	-	-	-	0.81	0.8	1.0125	0.95	0.8
	DS2-315	-	-	-	-	-	-	-	-	-	-	-	-	-	-	-	-	-	K	-	-	-	V	-	-	-	-	-	-	-	-	-	-	-	-	-	-	-	-	-	-	-	-	-	0.91	0.8	1.1375	1.1	0.8
	DS2-316	V	-	-	-	-	-	-	-	-	-	-	-	-	-	-	-	-	K	H	-	-	-	-	-	-	-	-	-	-	-	-	-	-	-	-	-	-	-	-	-	-	-	-	0.94	0.8	1.175	0.96	0.8
	DS2-328	-	-	-	-	-	-	L	-	-	-	-	-	-	-	-	-	-	-	H	-	-	-	-	-	-	-	-	-	-	-	-	-	-	-	-	-	-	-	-	-	-	-	-	0.92	0.8	1.15	0.96	0.8
	DS2-331	-	-	-	-	-	-	-	-	-	-	-	-	-	D	-	-	-	-	-	-	-	-	-	-	-	-	-	-	-	-	-	-	-	-	-	-	-	-	-	-	-	-	-	1	0.8	1.25	1.1	0.8
	DS2-337	-	-	-	-	-	-	-	-	-	-	-	-	-	D	-	-	S	K	-	-	-	-	-	-	-	-	-	-	-	-	-	-	-	-	-	-	-	-	-	-	-	-	-	1.2	0.8	1.5	1.5	0.8
	DS2-339	-	-	-	-	-	-	-	-	-	-	-	-	-	D	S	-	-	-	-	-	-	-	-	-	-	-	-	-	-	-	-	-	-	-	-	-	-	-	-	-	-	-	-	1	0.8	1.25	1.2	0.8
	DS2-349	-	-	-	-	-	-	-	-	-	-	-	-	-	-	-	-	-	-	-	-	-	-	-	-	-	-	-	-	V	-	-	-	-	-	-	-	-	-	-	-	-	-	-	2.1	0.8	2.625	1.7	0.8
	DS2-367	-	-	-	-	-	-	-	-	-	-	-	-	-	-	-	-	-	-	H	-	-	-	-	-	-	-	-	-	-	-	-	-	-	-	-	-	-	-	-	-	-	-	-	0.99	0.8	1.2375	1.1	0.8
	DS2-374	-	-	-	-	-	-	-	-	-	-	-	-	-	D	-	-	-	-	-	A	-	-	-	-	-	-	-	-	-	-	-	-	-	-	-	-	-	-	-	-	-	-	-	1.1	0.8	1.375	1.4	0.8
	DS2-389	-	-	-	-	-	-	-	-	-	-	-	-	-	-	-	-	-	-	-	-	-	-	-	-	-	-	-	-	-	-	-	-	-	-	-	-	-	-	-	-	-	-	-	0.99	0.8	1.2375	0.91	0.8
	DS2-393	-	Y	-	-	-	-	-	-	-	-	-	-	-	D	-	T	-	I	-	-	-	-	-	E	-	-	-	-	-	-	-	-	-	-	-	-	-	-	-	-	-	-	-	0.83	0.8	1.0375	0.8	0.8
	DS2-405	-	-	-	-	-	-	L	-	-	-	-	-	-	-	-	-	-	-	-	-	-	-	-	-	-	-	-	-	-	-	-	-	-	-	-	-	-	-	-	-	-	-	-	1.2	0.8	1.5	0.94	0.8
	DS2-487	-	-	-	-	-	-	-	-	-	-	-	-	-	-	-	-	-	-	-	-	-	-	-	-	-	-	-	-	-	-	-	-	-	-	-	-	-	-	-	-	-	-	-	0.78	0.8	0.975	0.71	0.8
	DS2-513	-	-	-	-	-	-	-	-	-	-	-	-	-	D	-	-	-	-	-	-	-	-	-	-	K	-	-	-	-	-	-	-	-	-	-	-	-	-	F	-	-	-	-	0.56	0.8	0.7	0.85	0.8
	DS2-516	-	-	-	-	-	-	-	-	-	-	-	-	L	D	-	-	-	I	H	-	-	-	-	-	K	-	-	-	-	-	-	-	-	-	-	-	-	-	-	-	-	-	-	0.53	0.8	0.6625	0.8	0.8
	DS2-184	-	-	-	-	-	-	-	-	-	-	-	-	-	-	-	-	-	K	-	-	-	-	-	-	-	-	-	-	-	-	-	-	-	-	N	-	-	-	-	-	K	-	-	0.7	0.8	0.875	0.9	0.8
	DS2-415	-	-	-	-	-	-	-	-	-	-	-	-	-	D	-	-	-	-	-	G	-	-	-	-	-	-	-	-	-	-	-	-	-	-	-	-	-	-	-	-	-	-	-	0.77	0.8	0.9625	0.75	0.8
	DS2-94	-	-	-	-	-	-	-	-	-	-	-	-	-	-	-	-	-	I	H	N	-	-	N	-	-	-	-	-	-	-	-	-	-	-	-	-	-	-	-	-	-	-	-	0.25	0.8	0.3125	0.34	0.8
	a) These indicate the median IC50 values																																												0.8a)			0.8a)
	Fold change means the ratio of each IC50 with respect to the median IC50 value.
	AA, amino acid; IC50, 50% inhibitory concentration
[truncated: 7 more columns]
