# Supplementary material for: Consecutive influenza surveillance of neuraminidase mutations and neuraminidase inhibitor resistance in Japan
Source: Influenza Other Respir Viruses. 2019 Jan 9;13(2):115–22. doi: 10.1111/irv.12624 (PMC6379637; doi:10.1111/irv.12624)
Supplement: Supplementary file 2 [file IRV-13-115-s002.xlsx]

## Sheet: Sheet1
	Supplementary Table 2. Neuraminidase amino acid mutations and IC50 values in influenza A/H3N2 viruses isolated in the Japanese 2012-13 season.
	AA position	45	47	58	77	81	82	93	105	106	110	113	117	125	127	147	148	150	151	197	210	215	221	238	249	258	290	315	329	331	346	369	372	387	400	403	416	430	435	463	464	465	468	IC50 (nM)			IC50 (nM)
	Consensus	P	N	I	I	P	A	G	S	I	A	D	T	D	D	N	T	H	D	D	R	V	E	T	K	E	V	S	N	S	G	K	L	K	R	R	S	R	E	D	L	N	P	Oseltamivir		Fold change	Peramivir		Fold change
	DS3-2	-	-	-	-	-	-	-	-	-	T	-	-	-	-	-	-	-	-	-	-	-	-	-	-	-	-	-	-	-	-	-	-	N	-	-	-	-	-	-	-	-	-	0.94	1.1	0.854545	0.94	1	0.94
	DS3-4	-	-	-	-	-	-	-	-	-	-	-	-	-	-	-	-	-	N	-	-	-	-	-	-	-	-	-	-	-	-	-	-	-	-	-	-	-	-	-	-	-	-	1	1.1	0.909091	0.83	1	0.83
	DS3-34	-	-	-	-	-	-	-	-	-	-	-	-	-	-	-	I	-	-	-	-	I	-	-	-	-	-	-	-	-	-	-	-	-	-	-	N	-	-	-	-	-	-	0.43	1.1	0.390909	0.8	1	0.8
	DS3-51	-	-	-	-	-	-	-	-	-	-	-	-	-	-	-	-	-	N	-	-	-	-	-	-	-	-	-	-	-	D	T	-	-	-	-	-	-	-	-	-	-	-	0.59	1.1	0.536364	0.67	1	0.67
	DS3-70	-	-	-	T	-	-	-	-	-	-	-	-	-	-	D	-	-	-	-	-	-	-	-	-	-	-	-	T	-	-	-	-	N	-	-	-	-	-	-	-	-	-	0.63	1.1	0.572727	0.79	1	0.79
	DS3-77	-	-	-	-	-	-	-	-	-	-	-	-	-	-	-	-	-	-	-	-	-	-	-	-	-	I	-	-	-	-	-	-	-	-	-	-	-	-	-	-	-	-	0.76	1.1	0.690909	0.91	1	0.91
	DS3-85	-	-	-	-	-	-	-	-	-	-	-	-	-	-	-	-	-	-	-	-	-	-	-	-	-	-	-	-	-	-	-	-	-	-	-	-	-	-	-	-	-	-	0.78	1.1	0.709091	0.95	1	0.95
	DS3-90	-	-	-	-	-	-	-	-	-	-	-	-	-	-	-	-	-	-	-	-	-	-	-	-	-	-	-	-	-	-	-	-	-	-	-	-	-	-	-	-	-	-	0.74	1.1	0.672727	0.71	1	0.71
	DS3-95	-	-	-	-	-	-	-	-	-	-	-	-	-	-	-	-	R	-	-	-	-	-	-	-	-	-	-	-	-	-	-	-	-	-	-	-	-	-	-	-	-	-	1.3	1.1	1.18182	1.2	1	1.2
	DS3-115	-	-	-	-	-	-	-	-	-	-	-	-	-	-	-	-	-	-	-	-	-	D	-	-	-	-	-	-	-	-	T	-	-	-	-	-	-	-	-	-	-	-	1.5	1.1	1.36364	1	1	1
	DS3-122	-	-	-	-	-	-	-	-	-	-	-	-	-	-	-	-	-	N	-	-	-	-	-	-	-	-	-	-	-	-	T	-	-	-	-	-	-	-	-	-	-	-	0.8	1.1	0.727273	0.83	1	0.83
	DS3-164	-	S	-	-	-	-	-	-	V	-	-	-	-	-	-	-	R	-	-	-	-	-	-	-	K	-	-	-	-	-	-	-	-	-	-	-	-	-	-	-	-	-	0.9	1.1	0.818182	0.98	1	0.98
	DS3-173	-	-	-	-	S	-	-	-	-	-	-	-	-	-	-	-	-	-	-	-	-	-	-	-	-	-	-	-	R	-	T	-	-	-	-	-	-	-	-	-	-	-	1.2	1.1	1.09091	0.66	1	0.66
	DS3-193	-	-	-	-	-	-	-	-	-	-	-	-	-	-	-	-	-	-	-	-	-	-	-	-	-	-	-	-	-	-	-	-	-	-	-	-	-	-	-	-	-	-	0.65	1.1	0.590909	0.84	1	0.84
	DS3-205	-	-	-	-	-	-	-	-	-	-	-	-	-	-	-	-	-	-	N	-	-	-	-	-	-	-	-	-	-	-	T	-	-	-	-	-	-	-	-	-	-	-	1.2	1.1	1.09091	1.1	1	1.1
	DS3-228	-	-	-	-	-	-	-	-	-	-	-	-	-	-	-	-	-	-	-	-	-	-	-	-	-	-	-	-	-	-	-	-	-	-	-	-	-	-	-	-	-	-	0.76	1.1	0.690909	0.82	1	0.82
	DS3-229	-	-	-	-	-	-	-	-	-	-	-	-	-	-	-	I	-	-	-	-	-	-	A	-	-	-	-	K	-	-	-	-	-	-	-	-	-	-	-	-	-	-	0.84	1.1	0.763636	0.58	1	0.58
	DS3-239	-	-	-	-	-	-	-	-	-	-	-	-	N	-	-	-	-	-	-	-	-	-	-	-	-	-	-	-	-	-	-	-	N	-	-	-	-	-	-	-	-	-	1.7	1.1	1.54545	1.6	1	1.6
	DS3-243	-	-	-	-	-	-	-	-	-	-	-	-	-	-	-	-	-	-	-	-	-	-	-	-	-	-	-	-	-	-	-	-	N	-	-	-	-	-	-	-	-	-	1.9	1.1	1.72727	1.8	1	1.8
	DS3-247	-	-	-	-	-	-	-	-	-	-	-	-	-	-	-	-	-	-	-	-	-	-	-	-	-	-	-	-	-	-	-	-	-	-	-	-	-	-	-	-	-	-	1.3	1.1	1.18182	1	1	1
	DS3-249	-	-	-	-	-	-	-	-	-	-	-	-	-	-	-	-	R	-	N	-	-	-	-	-	-	-	-	-	-	-	-	-	-	-	-	-	-	-	-	-	-	-	1.7	1.1	1.54545	1.3	1	1.3
	DS3-262	-	-	-	-	-	-	-	-	-	-	-	-	-	-	-	-	R	-	-	-	-	-	-	-	-	-	N	-	-	-	-	-	-	-	-	-	-	-	-	-	-	-	1.3	1.1	1.18182	1	1	1
	DS3-271	-	-	-	-	-	-	-	-	-	-	-	-	-	-	-	-	-	-	-	-	-	-	-	-	-	-	-	-	-	-	-	-	N	-	-	-	-	-	-	-	-	-	1.9	1.1	1.72727	1.6	1	1.6
	DS3-272	-	-	-	-	-	-	-	-	-	-	-	-	-	-	-	-	-	-	-	-	-	-	-	-	-	-	-	-	-	-	-	-	-	-	-	-	-	-	-	-	-	-	1.8	1.1	1.63636	1.5	1	1.5
	DS3-301	-	-	-	-	-	-	-	-	-	-	-	-	-	-	-	-	-	-	-	-	-	-	-	-	-	-	-	-	-	-	-	-	N	-	-	-	-	-	N	-	-	-	1.9	1.1	1.72727	1.6	1	1.6
	DS3-307	-	-	-	-	-	-	-	-	-	-	-	-	-	-	-	-	-	-	-	-	I	-	-	-	-	-	-	-	-	-	T	-	-	-	-	N	-	-	-	-	-	-	1	1.1	0.909091	0.93	1	0.93
	DS3-308	-	-	-	-	-	-	-	-	-	-	-	-	-	-	-	-	-	-	-	-	-	-	-	-	-	-	-	-	-	-	-	-	-	-	-	-	-	-	-	-	-	-	1.5	1.1	1.36364	1	1	1
	DS3-310	L	-	-	-	-	-	-	-	-	-	-	-	-	-	-	-	-	-	-	-	-	-	-	-	-	-	-	-	-	-	-	-	N	-	-	-	-	-	-	-	-	-	1.4	1.1	1.27273	0.99	1	0.99
	DS3-321	-	-	-	-	-	-	-	-	-	-	-	-	-	-	-	-	-	-	-	-	-	-	-	-	-	-	-	-	-	-	-	-	N	K	-	-	-	-	N	-	-	-	1.1	1.1	1	0.98	1	0.98
	DS3-342	-	-	-	-	-	-	-	-	-	-	-	-	-	-	-	-	-	-	-	-	-	-	-	-	-	-	-	-	-	-	-	-	-	K	-	-	-	K	N	-	-	-	1.4	1.1	1.27273	1.6	1	1.6
	DS3-360	-	-	-	-	-	-	-	-	-	-	-	A	-	-	-	-	-	N	-	-	-	-	-	-	-	-	-	-	-	-	T	-	-	-	-	-	-	-	-	-	-	-	0.86	1.1	0.781818	0.74	1	0.74
	DS3-369	-	-	V	-	-	-	-	-	-	-	-	-	-	-	-	-	-	-	-	-	-	-	-	E	-	-	-	-	-	-	T	-	-	K	-	-	-	-	-	-	S	-	1.2	1.1	1.09091	0.94	1	0.94
	DS3-371	-	-	-	-	-	-	-	-	-	-	-	-	-	-	-	-	-	-	-	-	-	-	-	-	-	-	-	-	-	-	-	-	-	-	-	-	-	-	-	-	-	-	0.85	1.1	0.772727	0.79	1	0.79
	DS3-375	-	-	-	-	-	-	-	-	-	-	-	-	-	-	-	-	-	-	-	-	-	-	-	-	-	-	-	-	-	-	T	-	-	-	W	-	-	-	-	-	-	-	0.86	1.1	0.781818	1	1	1
	DS3-390	-	-	-	-	-	-	-	-	-	-	-	-	-	-	-	-	-	-	-	-	-	-	-	-	-	-	-	-	-	-	T	-	-	-	-	-	-	-	N	-	-	-	1.2	1.1	1.09091	1	1	1
	DS3-417	-	-	-	-	-	-	-	-	-	-	-	-	-	-	-	-	-	-	-	-	-	-	-	-	-	-	-	-	-	-	-	-	-	K	-	-	-	-	N	-	-	L	0.98	1.1	0.890909	0.99	1	0.99
	DS3-441	-	-	-	-	-	-	-	-	-	-	-	-	-	-	-	-	-	-	-	-	-	-	-	-	-	-	-	-	-	-	T	-	-	-	-	-	-	-	-	-	-	-	1.5	1.1	1.36364	1.3	1	1.3
	DS3-452	-	-	-	-	-	-	-	-	-	-	-	-	-	G	-	-	-	-	-	-	-	-	-	-	-	-	-	-	-	-	-	-	N	-	-	-	-	-	-	-	-	-	0.79	1.1	0.718182	0.83	1	0.83
	DS3-454	-	-	-	-	-	-	-	-	-	-	-	-	-	-	-	-	-	-	-	-	-	-	-	-	-	-	-	-	-	-	T	-	-	-	-	-	-	-	-	-	-	-	1.1	1.1	1	0.87	1	0.87
	DS3-471	L	-	-	-	-	-	-	-	-	-	-	-	-	-	D	-	-	-	-	-	-	-	-	-	-	-	-	-	-	-	-	-	N	-	-	-	-	-	-	-	-	-	1	1.1	0.909091	0.96	1	0.96
	DS3-504	-	-	-	-	-	-	-	-	-	-	-	-	-	-	-	-	-	-	-	-	-	-	-	-	-	-	-	-	-	-	-	S	N	-	-	-	K	-	N	-	-	-	1.8	1.1	1.63636	0.87	1	0.87
	DS3-514	-	-	-	-	-	-	-	-	-	-	-	-	-	-	D	-	-	-	-	-	-	D	-	-	-	-	-	-	-	-	-	-	-	-	-	-	-	-	-	-	-	-	0.85	1.1	0.772727	0.81	1	0.81
	DS3-531	-	-	-	-	-	-	-	-	-	-	N	-	-	-	-	-	R	-	-	-	-	-	-	-	-	-	-	-	-	-	T	-	-	-	-	-	-	-	-	-	-	-	1.1	1.1	1	0.67	1	0.67
	DS3-550	-	-	-	-	-	-	-	-	-	-	-	-	-	-	-	-	R	-	N	-	-	-	-	-	-	-	-	-	-	-	-	-	-	-	-	-	-	-	-	-	-	-	1.4	1.1	1.27273	1.4	1	1.4
	DS3-555	-	-	-	-	-	-	-	L	-	-	-	-	-	-	-	-	R	-	-	-	-	-	-	-	-	-	-	-	-	-	T	-	-	K	-	-	-	-	N	-	-	-	1.5	1.1	1.36364	1.1	1	1.1
	DS3-94	-	-	-	-	-	-	D	-	-	-	-	-	-	-	-	I	-	-	-	K	-	-	-	-	-	-	-	-	-	-	-	-	-	-	-	-	-	-	-	I	-	-	0.94	1.1	0.854545	0.95	1	0.95
	DS3-184	-	-	-	-	-	-	-	-	-	-	-	-	-	-	-	-	-	-	-	-	-	-	-	-	-	-	-	-	-	-	-	-	-	-	-	-	-	-	-	-	-	-	0.84	1.1	0.763636	0.84	1	0.84
	DS3-415	-	-	-	-	-	S	-	-	-	-	-	-	-	-	-	-	-	-	-	-	-	-	-	-	-	-	-	T	-	-	-	-	-	-	-	-	-	-	E	-	-	-	0.8	1.1	0.727273	0.7	1	0.7
	a) These indicate the median IC50 values																																											1.1a)			1.0a)
	Fold change means the ratio of each IC50 with respect to the median IC50 value.
	AA, amino acid; IC50, 50% inhibitory concentration
[truncated: 6 more columns]
