# Supplementary material for: Consecutive influenza surveillance of neuraminidase mutations and neuraminidase inhibitor resistance in Japan
Source: Influenza Other Respir Viruses. 2019 Jan 9;13(2):115–22. doi: 10.1111/irv.12624 (PMC6379637; doi:10.1111/irv.12624)
Supplement: Supplementary file 3 [file IRV-13-115-s003.xlsx]

## Sheet: Sheet1
	Supplementary Table 3. Neuraminidase amino acid mutations and IC50 values in influenza A/H3N2 viruses isolated in the Japanese 2013-14 season.
	AA position	27	30	44	57	81	126	147	148	151	155	221	251	267	309	315	338	369	370	372	387	412	434	IC50 (nM)			IC50 (nM)			IC50 (nM)			IC50 (nM)
	Consensus	A	I	S	I	P	P	N	T	D	Y	D	D	T	D	S	L	K	S	S	N	V	T	Oseltamivir		Fold change	Peramivir		Fold change	Zanamivir		Fold change	Laninamivir		Fold change
	DS4-182	-	-	-	-	-	-	D	-	-	-	-	-	K	-	-	-	-	-	-	-	I	-	0.74	0.8	0.925	0.6	0.7	0.857143	1.6	2.4	0.666667	5.9	3.3	1.78788
	DS4-35	-	-	-	-	-	-	-	-	-	-	-	-	K	-	-	-	-	-	L	-	I	-	1.5	0.8	1.875	0.9	0.7	1.28571	2.6	2.4	1.08333	5.7	3.3	1.72727
	DS4-218	-	-	-	-	-	-	D	-	-	F	E	V	-	-	G	-	-	-	-	-	-	-	0.64	0.8	0.8	0.54	0.7	0.771429	2.2	2.4	0.916667	5.3	3.3	1.60606
	DS4-14	T	-	-	-	I	-	-	-	-	-	-	-	-	-	-	-	-	-	-	-	-	-	1.5	0.8	1.875	1.1	0.7	1.57143	2.5	2.4	1.04167	4.9	3.3	1.48485
	DS4-187	-	-	T	-	-	-	-	-	-	F	E	V	-	-	G	-	T	-	L	K	-	-	0.57	0.8	0.7125	0.71	0.7	1.01429	2.5	2.4	1.04167	4.9	3.3	1.48485
	DS4-524	-	-	T	-	-	-	D	-	-	F	E	V	-	-	G	-	-	-	-	K	-	-	0.81	0.8	1.0125	0.72	0.7	1.02857	2.8	2.4	1.16667	4.8	3.3	1.45455
	DS4-33	-	-	T	-	-	-	-	-	-	F	E	V	-	-	G	-	-	-	L	K	-	-	0.83	0.8	1.0375	0.78	0.7	1.11429	3	2.4	1.25	3.9	3.3	1.18182
	DS4-359	-	-	T	-	-	-	-	-	-	F	E	V	-	-	G	-	-	F	-	K	-	-	0.94	0.8	1.175	0.7	0.7	1	2.7	2.4	1.125	3.9	3.3	1.18182
	DS4-427	-	-	-	V	-	-	-	-	-	-	-	-	K	-	-	W	-	-	-	-	-	-	0.78	0.8	0.975	0.84	0.7	1.2	2.6	2.4	1.08333	3.8	3.3	1.15152
	DS4-503	-	-	-	-	-	-	D	-	-	F	E	V	-	-	G	-	-	-	-	-	-	-	0.68	0.8	0.85	0.86	0.7	1.22857	3.5	2.4	1.45833	3.8	3.3	1.15152
	DS4-189	-	L	-	-	-	-	-	-	-	-	-	-	-	-	-	-	-	-	-	-	I	-	0.86	0.8	1.075	0.73	0.7	1.04286	1.9	2.4	0.791667	2.8	3.3	0.848485
	DS4-475	-	-	-	-	-	-	D	-	-	-	-	-	K	-	-	W	-	-	-	-	-	-	0.81	0.8	1.0125	0.79	0.7	1.12857	2.6	2.4	1.08333	2.7	3.3	0.818182
	DS4-244	-	-	-	-	-	-	D	-	-	-	-	-	K	-	-	W	-	-	-	-	-	-	0.63	0.8	0.7875	0.52	0.7	0.742857	1.6	2.4	0.666667	2.6	3.3	0.787879
	DS4-136	-	-	-	-	-	S	-	-	-	-	-	-	-	-	-	-	-	-	-	K	-	A	0.58	0.8	0.725	0.54	0.7	0.771429	1.1	2.4	0.458333	2.5	3.3	0.757576
	DS4-145	-	L	-	-	-	-	D	-	-	-	-	-	-	-	-	-	-	-	-	-	I	-	0.68	0.8	0.85	0.62	0.7	0.885714	1.3	2.4	0.541667	2.5	3.3	0.757576
	DS4-354	-	-	-	-	-	-	-	-	N	-	-	-	-	N	-	-	-	-	L	K	I	-	0.8	0.8	1	0.8	0.7	1.14286	2.4	2.4	1	2.4	3.3	0.727273
	DS4-9	T	-	-	-	I	-	D	I	-	-	-	-	-	-	-	-	-	-	-	-	-	-	0.71	0.8	0.8875	0.6	0.7	0.857143	1.9	2.4	0.791667	2.2	3.3	0.666667
	DS4-181	-	L	-	-	-	-	-	-	-	-	-	-	-	-	-	-	-	-	-	-	I	-	0.5	0.8	0.625	0.64	0.7	0.914286	1.9	2.4	0.791667	2.2	3.3	0.666667
	DS4-261	-	-	-	-	-	-	D	-	-	-	-	-	K	-	-	-	-	-	-	-	I	-	0.89	0.8	1.1125	0.72	0.7	1.02857	1.6	2.4	0.666667	2.2	3.3	0.666667
	DS4-497	-	-	-	-	-	-	-	-	-	-	-	-	-	-	-	-	-	-	-	-	I	-	0.71	0.8	0.8875	0.74	0.7	1.05714	2.4	2.4	1	2.2	3.3	0.666667
	a) These indicate the median IC50 values																							0.8a)			0.7a)			2.4a)			3.3a)
	Fold change means the ratio of each IC50 with respect to the median IC50 value.
	AA, amino acid; IC50, 50% inhibitory concentration
