# Supplementary material for: Consecutive influenza surveillance of neuraminidase mutations and neuraminidase inhibitor resistance in Japan
Source: Influenza Other Respir Viruses. 2019 Jan 9;13(2):115–22. doi: 10.1111/irv.12624 (PMC6379637; doi:10.1111/irv.12624)
Supplement: Supplementary file 4 [file IRV-13-115-s004.xlsx]

## Sheet: Sheet1
	Supplementary Table 4. Neuraminidase amino acid mutations and IC50 values in influenza A/H3N2 viruses isolated in the Japanese 2014-15 season.
	AA position	44	77	93	148	155	176	194	215	221	238	240	267	287	303	310	315	320	346	367	370	386	392	402	464	466	IC50 (nM)			IC50 (nM)			IC50 (nM)			IC50 (nM)
	Consensus	S	I	G	T	Y	I	V	I	E	A	V	K	I	V	H	S	G	G	N	L	P	I	D	L	L	Oseltamivir		Fold change	Peramivir		Fold change	Zanamivir		Fold change	Laninamivir		Fold change
	DS-311	-	-	D	-	-	-	I	-	-	-	-	-	-	-	-	-	-	-	-	S	-	-	N	I	-	1.4	0.8	1.75	2.6	1.9	1.36842	5	3.5	1.42857	0.96	0.6	1.6
	DS-317	-	M	D	-	-	-	I	-	-	T	-	T	-	-	-	-	-	-	-	S	S	-	-	I	-	1.3	0.8	1.625	2.8	1.9	1.47368	4.6	3.5	1.31429	0.93	0.6	1.55
	DS-462	-	-	D	-	-	-	-	-	-	-	-	-	-	-	-	N	-	-	-	-	-	-	N	-	-	1.3	0.8	1.625	2.3	1.9	1.21053	5.4	3.5	1.54286	0.92	0.6	1.53333
	DS-386	-	M	D	-	-	-	-	-	-	T	-	-	-	-	-	-	-	-	-	S	-	-	-	I	-	1.1	0.8	1.375	2.3	1.9	1.21053	5.2	3.5	1.48571	0.79	0.6	1.31667
	DS-68	-	-	-	-	-	-	-	-	-	T	-	T	-	-	-	-	-	-	-	-	-	-	-	I	-	0.99	0.8	1.2375	2.1	1.9	1.10526	4.2	3.5	1.2	0.81	0.6	1.35
	DS-427	-	-	D	-	-	-	-	-	D	-	-	-	-	-	-	-	-	-	-	S	-	-	N	I	-	0.98	0.8	1.225	1.8	1.9	0.947368	5.3	3.5	1.51429	1.2	0.6	2
	DS-323	P	-	D	-	-	-	I	-	-	-	-	-	-	-	-	-	-	-	-	-	-	-	N	-	-	0.98	0.8	1.225	2.6	1.9	1.36842	4.9	3.5	1.4	0.78	0.6	1.3
	DS-384	-	-	-	-	-	-	-	-	D	-	-	-	-	-	Y	-	-	-	-	S	-	-	-	-	-	0.95	0.8	1.1875	2.9	1.9	1.52632	6.6	3.5	1.88571	0.87	0.6	1.45
	DS-276	-	-	D	-	-	-	-	-	-	T	-	-	V	-	-	-	-	-	-	-	-	-	-	-	-	0.95	0.8	1.1875	2.4	1.9	1.26316	4.1	3.5	1.17143	0.62	0.6	1.03333
	DS-388	-	-	-	-	-	-	I	-	-	-	-	-	-	-	Y	-	E	-	-	-	-	-	N	-	-	0.94	0.8	1.175	2.2	1.9	1.15789	2.8	3.5	0.8	0.6	0.6	1
	DS-85	P	-	D	-	-	-	I	-	-	-	-	-	-	-	Y	-	-	-	-	S	-	-	-	-	-	0.92	0.8	1.15	2.8	1.9	1.47368	4.7	3.5	1.34286	1.1	0.6	1.83333
	DS-553	-	-	D	-	-	-	-	-	-	T	-	T	V	-	-	-	-	-	-	S	-	-	-	I	-	0.9	0.8	1.125	2.3	1.9	1.21053	4.7	3.5	1.34286	0.82	0.6	1.36667
	DS-499	P	-	D	-	-	-	-	V	-	T	-	-	-	-	-	-	-	-	-	-	-	-	-	-	-	0.89	0.8	1.1125	2.7	1.9	1.42105	4.5	3.5	1.28571	0.82	0.6	1.36667
	DS-282	-	-	-	-	-	-	I	V	-	-	-	-	V	-	Y	-	-	-	-	-	-	-	-	I	-	0.89	0.8	1.1125	0.9	1.9	0.473684	4.6	3.5	1.31429	0.29	0.6	0.483333
	DS-485	-	M	-	-	-	-	-	V	-	-	-	-	V	-	-	-	-	-	-	S	-	-	N	I	-	0.87	0.8	1.0875	2.6	1.9	1.36842	4.7	3.5	1.34286	0.88	0.6	1.46667
	DS-451	-	-	-	-	-	-	-	V	-	-	-	-	-	-	Y	-	-	-	-	S	-	-	N	I	-	0.87	0.8	1.0875	2.5	1.9	1.31579	4.8	3.5	1.37143	0.79	0.6	1.31667
	DS-288	-	-	-	-	-	-	-	V	-	-	I	-	-	-	Y	-	-	-	-	S	-	-	-	-	-	0.86	0.8	1.075	2.4	1.9	1.26316	4.2	3.5	1.2	0.69	0.6	1.15
	DS-442	-	-	-	-	-	-	I	-	-	-	-	-	-	-	-	-	-	-	-	-	-	T	-	-	-	0.85	0.8	1.0625	1.3	1.9	0.684211	4.9	3.5	1.4	0.36	0.6	0.6
	DS-247	-	-	D	-	-	-	I	-	-	-	-	-	-	-	-	-	-	-	-	S	-	-	-	-	-	0.83	0.8	1.0375	2.3	1.9	1.21053	5	3.5	1.42857	0.8	0.6	1.33333
	DS-284	-	-	D	-	-	M	-	V	-	-	-	-	V	-	Y	-	-	D	S	-	-	T	N	I	-	0.82	0.8	1.025	2.4	1.9	1.26316	5	3.5	1.42857	0.55	0.6	0.916667
	DS-547	-	-	-	-	-	-	-	-	-	-	-	-	-	-	-	-	-	-	-	-	-	-	N	-	-	0.76	0.8	0.95	1.9	1.9	1	4.2	3.5	1.2	0.79	0.6	1.31667
	DS-316	-	-	D	-	-	-	-	V	D	T	-	-	-	-	Y	-	-	-	-	-	-	-	N	-	-	0.75	0.8	0.9375	1.8	1.9	0.947368	2.8	3.5	0.8	0.57	0.6	0.95
	DS-508	-	-	-	-	-	-	I	V	-	T	-	-	-	-	-	-	-	-	-	-	-	-	N	I	-	0.74	0.8	0.925	1.9	1.9	1	2.6	3.5	0.742857	0.69	0.6	1.15
	DS-461	-	-	D	-	-	-	-	-	-	T	-	-	-	-	Y	-	-	-	-	-	-	-	-	I	-	0.73	0.8	0.9125	1.9	1.9	1	2.4	3.5	0.685714	0.57	0.6	0.95
	DS-164	-	-	-	-	-	-	I	V	-	-	-	-	-	-	-	-	-	-	-	S	-	-	-	-	-	0.73	0.8	0.9125	1.8	1.9	0.947368	2.4	3.5	0.685714	0.49	0.6	0.816667
	DS-248	-	-	-	-	-	-	-	V	-	-	-	-	-	-	-	-	-	-	-	S	-	-	N	I	-	0.7	0.8	0.875	1.9	1.9	1	2.7	3.5	0.771429	0.61	0.6	1.01667
	DS-217	-	-	-	-	-	-	I	-	-	-	-	-	-	-	-	-	-	-	-	S	-	-	N	I	-	0.69	0.8	0.8625	1.7	1.9	0.894737	2.7	3.5	0.771429	0.69	0.6	1.15
	DS-472	-	-	-	-	-	-	-	-	-	-	-	-	-	I	-	-	-	-	-	S	-	-	N	-	-	0.68	0.8	0.85	1.2	1.9	0.631579	2.3	3.5	0.657143	0.44	0.6	0.733333
	DS-383	-	-	-	-	-	-	-	-	D	-	-	-	V	-	-	-	-	-	-	S	-	-	-	I	-	0.67	0.8	0.8375	1.8	1.9	0.947368	2.5	3.5	0.714286	0.6	0.6	1
	DS-34	-	-	D	-	H	-	I	-	-	T	-	-	-	-	Y	-	-	-	S	-	-	-	-	-	-	0.67	0.8	0.8375	1.5	1.9	0.789474	2.2	3.5	0.628571	0.65	0.6	1.08333
	DS-271	-	-	-	-	-	-	-	V	D	-	-	-	-	-	-	-	-	-	S	-	-	-	N	I	F	0.61	0.8	0.7625	1.9	1.9	1	2.2	3.5	0.628571	0.63	0.6	1.05
	DS-448	-	-	-	-	-	-	I	-	D	-	-	-	-	-	-	-	-	-	-	-	-	-	-	I	-	0.61	0.8	0.7625	2.1	1.9	1.10526	2.3	3.5	0.657143	0.56	0.6	0.933333
	DS-424	-	-	-	-	-	-	-	-	-	T	-	-	-	-	-	-	-	-	-	-	-	-	-	I	-	0.61	0.8	0.7625	1.7	1.9	0.894737	2.4	3.5	0.685714	0.54	0.6	0.9
	DS-542	-	-	-	-	-	-	-	V	-	-	-	-	-	-	-	-	-	-	-	S	-	-	N	-	-	0.59	0.8	0.7375	1.7	1.9	0.894737	2	3.5	0.571429	0.46	0.6	0.766667
	DS-126	-	-	-	-	-	-	I	V	-	-	-	-	-	-	-	-	-	-	-	S	-	-	-	I	-	0.58	0.8	0.725	1.9	1.9	1	2.7	3.5	0.771429	0.72	0.6	1.2
	DS-482	-	-	-	-	-	-	I	V	-	-	-	-	V	-	Y	-	-	-	-	-	-	-	N	-	-	0.52	0.8	0.65	1.5	1.9	0.789474	1.8	3.5	0.514286	0.45	0.6	0.75
	DS-135	-	-	-	-	-	-	-	V	-	-	-	-	-	-	-	-	-	-	-	-	-	-	-	-	-	0.43	0.8	0.5375	1.1	1.9	0.578947	1.9	3.5	0.542857	0.46	0.6	0.766667
	DS-47	-	-	-	-	-	-	I	-	-	-	-	-	-	-	Y	-	-	-	-	S	-	-	N	-	-	0.43	0.8	0.5375	1.5	1.9	0.789474	2.1	3.5	0.6	0.42	0.6	0.7
	DS-84	-	-	-	-	-	-	-	V	-	-	-	-	-	-	Y	-	-	-	-	-	-	-	-	-	-	0.4	0.8	0.5	1.7	1.9	0.894737	1.3	3.5	0.371429	0.49	0.6	0.816667
	DS-403	-	-	-	K	-	-	-	-	-	T	-	-	-	-	-	-	-	-	-	-	-	-	-	-	-	0.31	0.8	0.3875	1.5	1.9	0.789474	2.1	3.5	0.6	0.44	0.6	0.733333
	a) These indicate the median IC50 values																										0.8a)			1.9a)			3.5a)			0.6a)
	Fold change means the ratio of each IC50 with respect to the median IC50 value.
	AA, amino acid; IC50, 50% inhibitory concentration
