# Supplementary material for: Consecutive influenza surveillance of neuraminidase mutations and neuraminidase inhibitor resistance in Japan
Source: Influenza Other Respir Viruses. 2019 Jan 9;13(2):115–22. doi: 10.1111/irv.12624 (PMC6379637; doi:10.1111/irv.12624)
Supplement: Supplementary file 5 [file IRV-13-115-s005.xlsx]

## Sheet: Sheet1
	Supplementary Table 5. Neuraminidase amino acid mutations and IC50 values in influenza A/H3N2 viruses isolated in the Japanese 2015-16 season.
	AA position	50	141	147	150	151	238	310	331	339	380	384	386	398	435	468	IC50 (nM)			IC50 (nM)			IC50 (nM)			IC50 (nM)
	Consensus	V	N	N	R	D	T	H	S	D	V	S	P	V	E	P	Oseltamivir		Fold change	Peramivir		Fold change	Zanamivir		Fold change	Laninamivir		Fold change
	DS6-293	-	D	-	-	-	-	Y	-	-	I	-	-	-	-	-	1.3	0.9	1.44444	1.1	0.8	1.375	2.8	2.3	1.21739	4.7	3.6	1.30556
	DS6-150	-	-	-	-	-	-	-	-	-	-	-	-	-	-	-	1.2	0.9	1.33333	0.88	0.8	1.1	2.5	2.3	1.08696	4.4	3.6	1.22222
	DS6-40	-	D	-	H	-	-	Y	-	-	I	-	-	-	-	-	1.2	0.9	1.33333	0.87	0.8	1.0875	2.7	2.3	1.17391	5.2	3.6	1.44444
	DS6-160	-	D	-	H	-	-	Y	-	-	I	-	-	-	-	-	1.1	0.9	1.22222	0.81	0.8	1.0125	2.3	2.3	1	5	3.6	1.38889
	DS6-47	G	D	-	-	G	A	Y	-	-	I	A	-	-	-	-	0.99	0.9	1.1	0.79	0.8	0.9875	2.1	2.3	0.913043	4.5	3.6	1.25
	DS6-111	-	-	-	-	-	-	-	-	N	-	-	-	-	-	H	0.98	0.9	1.08889	0.88	0.8	1.1	2.5	2.3	1.08696	4.8	3.6	1.33333
	DS6-159	-	D	-	H	-	-	Y	-	-	I	-	-	-	-	-	0.97	0.9	1.07778	0.81	0.8	1.0125	2.3	2.3	1	4.9	3.6	1.36111
	DS6-381	-	-	-	-	-	-	-	-	-	-	-	-	-	K	-	0.93	0.9	1.03333	0.74	0.8	0.925	2.2	2.3	0.956522	3.8	3.6	1.05556
	DS6-116	-	D	-	-	-	-	Y	-	-	I	-	-	-	-	-	0.93	0.9	1.03333	0.9	0.8	1.125	2.7	2.3	1.17391	4	3.6	1.11111
	DS6-524	-	-	-	-	-	-	-	-	N	-	-	H	I	-	H	0.9	0.9	1	0.71	0.8	0.8875	1.9	2.3	0.826087	3.3	3.6	0.916667
	DS6-149	-	-	-	-	-	-	-	-	N	-	-	-	-	-	H	0.87	0.9	0.966667	0.83	0.8	1.0375	2.5	2.3	1.08696	3.6	3.6	1
	DS6-11	-	-	-	-	-	-	-	R	N	-	-	-	-	-	H	0.8	0.9	0.888889	0.25	0.8	0.3125	2.3	2.3	1	2.9	3.6	0.805556
	DS6-270	-	-	-	-	-	-	-	-	-	-	-	-	-	-	-	0.8	0.9	0.888889	0.7	0.8	0.875	2.1	2.3	0.913043	3.4	3.6	0.944444
	DS6-348	-	-	-	H	-	-	-	-	N	-	-	-	-	-	H	0.8	0.9	0.888889	0.69	0.8	0.8625	2.3	2.3	1	3.5	3.6	0.972222
	DS6-167	-	-	D	H	-	-	-	-	N	-	-	-	-	-	H	0.73	0.9	0.811111	0.69	0.8	0.8625	2.1	2.3	0.913043	3	3.6	0.833333
	DS6-52	-	D	-	-	-	-	Y	-	-	I	-	-	-	-	-	0.72	0.9	0.8	0.67	0.8	0.8375	1.8	2.3	0.782609	2.7	3.6	0.75
	DS6-82	-	-	D	H	-	-	-	-	N	-	-	H	-	-	H	0.72	0.9	0.8	0.46	0.8	0.575	1.8	2.3	0.782609	3	3.6	0.833333
	DS6-10	-	-	-	-	-	-	-	-	N	-	-	-	-	-	H	0.7	0.9	0.777778	0.81	0.8	1.0125	2.3	2.3	1	3.3	3.6	0.916667
	DS6-363	-	-	D	H	-	-	-	-	N	-	-	-	-	-	H	0.38	0.9	0.422222	0.55	0.8	0.6875	1.9	2.3	0.826087	2.1	3.6	0.583333
	a) These indicate the median IC50 values																0.9a)			0.8a)			2.3a)			3.6a)
	Fold change means the ratio of each IC50 with respect to the median IC50 value.
	AA, amino acid; IC50, 50% inhibitory concentration
