# Supplementary material for: Consecutive influenza surveillance of neuraminidase mutations and neuraminidase inhibitor resistance in Japan
Source: Influenza Other Respir Viruses. 2019 Jan 9;13(2):115–22. doi: 10.1111/irv.12624 (PMC6379637; doi:10.1111/irv.12624)
Supplement: Supplementary file 6 [file IRV-13-115-s006.xlsx]

## Sheet: 1617H3N2NA
	Supplementary Table 6. Neuraminidase amino acid mutations and IC50 values in influenza A/H3N2 viruses isolated in the Japanese 2016-17 season.
	AA position	9	13	30	31	38	40	41	44	45	52	55	57	65	82	83	86	93	111	125	127	140	143	149	151	161	176	194	210	216	234	264	267	296	308	309	315	329	339	344	346	372	384	386	398	401	414	434	468
	Consensus	T	V	I	T	K	Y	E	S	P	L	P	I	I	A	E	N	G	G	D	D	L	V	V	D	N	I	I	R	V	N	H	K	K	K	D	S	N	N	E	G	L	S	P	V	G	G	T	H
	DS7-100	.	.	.	.	.	.	.	.	.	.	.	.	.	.	.	.	.	.	.	.	.	.	.	.	.	.	.	.	.	.	.	.	.	.	N	.	.	.	.	.	F	.	.	.	.	.	.	.
	DS7-102	.	.	.	.	.	.	.	.	.	.	.	.	.	.	.	.	.	.	.	.	.	.	.	.	.	.	.	.	.	.	.	.	.	.	.	.	.	D	.	S	.	.	.	.	.	.	.	.
	DS7-104	.	.	.	.	.	.	.	.	.	.	.	.	.	.	.	.	.	.	.	.	.	.	.	.	.	.	.	.	.	.	.	.	R	.	.	.	.	D	.	.	.	.	.	.	.	.	.	P
	DS7-105	.	.	.	.	.	.	.	.	.	.	.	.	.	.	.	.	.	.	.	.	.	.	.	.	.	.	.	.	.	.	.	.	.	.	N	.	.	.	.	.	F	.	.	.	.	.	.	P
	DS7-107	.	.	.	.	.	.	.	.	.	.	.	.	.	.	.	.	.	.	G	.	.	.	.	.	.	.	.	.	.	.	.	.	.	.	.	.	.	D	.	.	.	.	.	.	.	.	.	.
	DS7-10	M	.	.	.	.	.	.	.	.	.	.	.	.	.	.	.	.	.	.	.	I	.	A	.	.	.	.	.	.	.	.	.	.	.	.	.	.	.	.	.	.	.	.	.	.	.	.	P
	DS7-115	.	.	.	.	.	.	.	.	.	.	.	.	.	.	.	.	.	.	.	.	I	.	A	.	.	.	.	.	.	.	.	.	.	.	.	.	.	.	.	.	.	.	.	.	.	.	.	.
	DS7-125	.	.	.	.	.	.	.	.	.	P	.	.	.	.	.	.	D	.	.	.	.	.	.	.	S	.	.	.	.	D	.	.	.	.	.	.	.	.	.	.	.	.	.	.	.	.	.	L
	DS7-130	.	.	.	.	.	.	.	.	.	.	.	.	.	.	.	.	.	.	.	.	.	.	.	.	.	.	.	.	A	.	.	.	.	.	N	.	.	.	.	.	F	.	.	.	.	.	.	P
	DS7-144	.	.	.	.	.	.	.	.	.	.	.	.	.	.	.	.	.	.	.	.	I	.	A	.	.	.	.	.	.	.	.	.	.	.	.	.	.	.	.	.	.	.	.	.	.	.	.	.
	DS7-147	.	.	.	.	.	.	.	.	.	.	.	.	.	.	.	.	D	.	.	.	.	.	.	.	S	.	.	.	.	D	.	.	.	.	.	.	.	.	.	.	.	.	.	.	.	.	.	L
	DS7-14	.	.	.	.	.	.	.	.	.	.	.	.	.	.	.	.	.	.	.	.	I	.	A	.	.	.	.	.	.	.	.	.	.	.	.	.	.	.	.	.	.	.	.	.	.	.	.	.
	DS7-150	.	.	.	.	.	.	.	.	.	.	.	.	.	.	.	.	.	.	.	.	.	.	.	.	.	.	.	.	.	.	.	.	.	.	.	.	.	.	.	.	F	.	.	.	.	.	.	.
	DS7-153	.	.	.	.	.	.	.	.	.	.	.	.	.	.	.	.	.	.	.	.	I	.	A	.	.	.	.	.	.	.	.	.	.	.	.	.	.	.	.	.	.	.	.	.	.	.	.	.
	DS7-154	.	.	.	.	.	.	.	.	.	.	.	.	.	.	.	.	.	.	.	.	.	.	.	.	.	.	.	.	.	.	.	.	.	.	.	.	.	D	.	.	.	.	.	.	.	.	.	.
	DS7-156	.	.	.	.	.	.	.	.	.	.	.	.	.	.	.	.	D	.	.	.	.	.	.	.	S	.	.	.	.	D	.	.	.	.	.	.	.	.	.	.	.	.	.	.	.	.	.	P
	DS7-157	.	.	.	.	.	.	.	.	.	.	.	.	.	.	.	.	.	.	.	.	.	.	.	.	.	.	.	.	.	.	.	.	.	.	.	.	.	D	.	.	.	.	.	.	.	.	.	P
	DS7-158	.	.	.	.	.	.	.	.	.	.	.	.	.	.	.	D	.	.	.	.	.	.	.	.	.	.	.	.	.	.	.	R	.	.	.	.	.	.	.	.	.	.	.	.	.	.	.	.
	DS7-162	.	.	.	.	.	H	.	.	.	.	.	.	.	.	.	.	D	.	.	.	.	.	.	.	S	.	.	.	.	D	.	.	.	.	.	.	.	.	.	.	.	F	.	.	S	.	.	L
	DS7-167	.	.	.	.	.	.	.	.	.	.	.	.	.	.	.	.	.	.	.	.	.	.	.	.	.	.	.	.	.	.	.	.	.	.	.	.	.	D	.	.	.	.	.	.	.	.	.	P
	DS7-171	.	.	.	.	.	.	.	.	.	.	.	.	.	.	.	.	D	.	.	.	.	.	.	.	S	.	.	.	.	D	.	.	.	.	.	.	.	.	.	.	.	.	.	.	.	.	.	P
	DS7-179	.	.	.	.	.	.	.	.	.	.	S	.	.	.	.	.	.	.	.	.	.	.	.	.	.	.	.	.	.	.	.	.	.	.	.	.	.	D	.	.	.	.	.	.	.	.	.	.
	DS7-197	.	.	.	.	.	.	.	.	.	.	.	.	.	.	.	.	.	.	.	.	I	.	A	.	.	.	.	.	.	.	.	.	.	.	.	.	.	.	.	.	.	.	.	.	.	.	.	.
	DS7-198	.	.	.	.	.	.	.	.	.	.	.	.	.	.	.	.	.	.	.	.	I	.	A	.	.	.	.	.	.	.	.	.	.	.	.	.	.	.	.	.	.	.	.	.	.	.	.	.
	DS7-19	.	.	.	.	.	.	.	.	.	.	.	.	.	.	.	.	.	.	.	.	I	M	.	.	.	.	.	.	.	.	.	.	.	.	.	.	.	.	.	.	.	.	.	.	.	.	.	.
	DS7-215	.	.	T	.	R	.	.	.	.	.	.	.	.	.	.	.	.	.	.	.	.	.	.	.	.	.	.	.	.	.	.	.	.	.	.	.	.	D	.	.	.	.	.	I	.	S	.	P
	DS7-216	.	.	.	.	.	.	.	.	.	.	.	.	.	.	.	.	.	.	.	.	.	.	.	.	.	.	V	.	.	.	.	.	.	.	.	.	.	.	.	.	F	.	.	.	.	.	.	.
	DS7-22	.	.	.	.	.	.	.	.	.	.	.	.	.	.	.	.	D	.	.	.	.	.	.	.	S	.	.	.	.	D	.	.	.	.	.	.	.	.	.	.	.	.	.	.	.	.	.	L
	DS7-245	.	.	.	.	.	.	.	.	.	.	.	.	.	.	.	.	.	.	.	.	I	.	A	.	.	.	.	.	.	.	.	.	.	.	.	.	.	.	.	.	.	.	.	.	.	.	.	P
	DS7-246	.	.	.	.	.	.	.	.	.	.	.	.	.	.	.	.	.	.	.	.	I	.	A	.	.	.	.	.	.	.	.	.	.	.	.	.	.	.	.	.	.	.	.	.	.	.	.	.
	DS7-255	.	.	.	.	.	.	.	.	.	.	.	.	.	.	.	.	.	.	.	.	.	.	.	.	.	.	.	.	.	.	.	.	.	.	.	.	.	.	.	.	F	.	.	.	.	.	.	R
	DS7-267	.	.	.	.	.	.	.	.	.	.	.	.	.	.	.	.	.	.	.	.	.	.	.	.	.	.	.	.	.	.	.	.	.	.	.	.	.	D	.	.	.	.	.	.	.	.	.	.
	DS7-277	.	.	.	.	.	.	.	.	.	.	.	.	.	.	.	.	.	.	.	.	I	.	A	.	.	.	.	.	.	.	.	.	.	.	.	.	.	.	.	.	.	.	.	.	.	.	.	.
	DS7-27	.	.	.	.	.	.	G	.	.	.	.	.	.	.	.	.	.	.	.	.	.	.	.	.	.	.	.	.	.	.	.	.	.	.	.	.	.	D	.	.	.	.	.	.	.	S	.	P
	DS7-282	.	.	.	.	.	.	.	.	.	.	.	.	.	.	.	.	.	S	.	.	I	.	A	.	.	.	.	.	.	.	.	.	.	.	.	.	.	.	.	.	.	.	.	.	.	.	.	.
	DS7-284	.	.	.	.	.	.	.	.	.	.	.	.	.	.	.	.	.	.	.	.	.	.	.	.	.	.	.	.	.	.	.	.	.	.	.	.	.	D	.	.	.	.	.	.	.	.	.	P
	DS7-287	.	.	.	.	.	.	.	.	.	.	.	.	.	.	.	.	.	.	.	V	.	.	.	.	.	.	.	.	.	.	.	.	.	.	.	R	.	.	.	.	F	.	.	.	D	.	.	.
	DS7-292	.	.	.	.	.	.	.	.	.	.	.	.	.	.	.	.	.	.	.	.	.	.	.	.	.	.	.	.	.	.	.	.	.	.	.	.	.	.	.	.	F	.	.	.	.	.	.	P
	DS7-294	.	.	.	I	.	.	.	.	.	.	.	.	.	.	.	D	D	.	.	.	.	.	.	.	.	.	.	.	.	.	.	.	.	.	.	.	.	.	.	.	.	.	.	.	.	.	.	P
	DS7-298	.	.	.	.	.	.	.	.	.	.	.	.	.	.	.	.	.	.	.	.	.	.	.	G	.	.	.	.	.	.	.	.	.	.	.	.	.	.	.	.	F	.	.	.	.	.	.	R
	DS7-29	.	.	.	.	.	.	.	.	.	.	.	V	.	.	.	.	.	.	.	.	I	.	A	A	.	.	.	.	.	.	.	.	.	.	.	.	.	.	.	.	.	.	.	.	.	.	.	.
	DS7-2	.	.	.	.	.	.	.	.	.	.	.	.	.	.	.	.	D	.	.	.	.	.	.	.	S	.	.	.	.	D	.	.	.	R	.	.	.	.	.	.	.	.	.	.	.	.	.	L
	DS7-300	.	I	.	.	.	.	.	.	.	.	.	.	.	T	.	.	.	.	.	V	.	.	.	.	.	.	.	.	.	.	.	.	.	.	.	R	.	.	.	.	F	.	.	.	D	.	.	.
	DS7-305	.	.	.	.	.	.	.	.	.	.	.	.	.	.	.	.	.	.	.	.	.	.	.	.	.	.	.	.	.	.	.	.	.	.	.	.	.	.	.	.	F	.	.	.	.	.	.	.
	DS7-312	.	.	.	.	.	.	.	.	.	.	.	.	.	.	.	.	.	.	.	.	.	.	.	.	.	.	V	.	.	.	.	.	.	.	.	.	.	.	.	.	F	.	.	.	.	.	.	.
	DS7-315	.	.	.	.	.	.	.	.	S	.	.	.	.	.	.	.	.	.	.	.	.	.	.	.	.	.	.	.	.	.	.	.	.	.	.	.	.	D	.	.	.	.	.	.	.	.	.	.
	DS7-334	.	.	.	.	.	.	.	.	.	.	.	.	.	.	.	.	.	.	.	.	.	.	.	.	.	.	.	.	.	.	.	.	.	.	.	.	.	.	.	.	F	.	.	.	.	.	.	.
	DS7-353	.	.	.	.	.	.	.	.	.	.	.	.	.	.	.	.	.	.	.	V	.	.	.	.	.	.	.	.	.	.	.	.	.	.	.	R	.	.	.	.	F	.	.	.	D	.	.	P
	DS7-379	.	.	.	.	.	.	.	.	.	.	.	.	.	.	.	.	.	.	.	.	.	.	.	.	.	.	.	.	.	.	.	.	.	.	.	.	.	.	.	.	F	.	.	.	.	.	.	.
	DS7-381	.	.	T	.	R	.	.	.	.	.	.	.	.	.	.	.	.	.	.	.	.	.	.	.	.	.	.	.	.	.	.	.	.	.	.	.	.	D	.	.	.	.	.	.	.	S	.	.
	DS7-383	.	.	.	.	.	.	.	.	.	.	.	.	.	.	.	.	.	.	.	.	.	.	.	.	.	.	.	.	.	.	.	.	.	.	N	.	.	.	.	.	F	.	.	.	.	.	.	.
	DS7-388	.	.	.	.	.	.	.	P	.	.	.	.	.	.	.	.	D	.	.	.	.	.	.	.	S	.	.	.	.	D	.	.	.	.	.	.	.	.	.	.	.	.	.	.	.	.	.	P
	DS7-401	.	.	T	.	R	.	.	.	.	.	.	.	.	.	.	.	.	.	.	.	.	.	.	.	.	.	.	.	.	.	.	.	.	.	.	.	.	D	.	.	.	.	.	.	.	S	.	P
	DS7-403	.	.	.	.	.	.	.	.	.	.	.	.	.	.	.	.	.	.	.	.	.	.	.	.	.	.	.	.	.	.	.	.	.	.	.	.	.	.	.	.	F	.	.	.	.	.	.	P
	DS7-415	.	.	.	.	.	.	.	.	.	.	.	.	.	.	.	.	.	.	.	.	.	.	.	.	.	M	.	.	.	.	.	.	.	.	.	.	S	.	.	.	.	.	S	.	.	.	.	.
	DS7-417	.	.	.	.	.	.	.	.	.	.	.	.	.	.	.	.	.	.	.	.	.	.	.	.	.	.	.	.	.	.	.	.	.	.	.	.	.	D	.	.	.	.	.	.	.	.	.	.
	DS7-448	.	.	.	.	.	.	.	.	.	.	.	.	.	.	.	.	.	.	G	.	.	.	.	.	.	.	.	K	.	.	N	.	.	.	.	.	.	.	K	.	.	.	H	.	.	.	.	P
	DS7-469	.	.	.	.	.	.	.	.	.	.	.	.	.	.	.	.	.	.	G	.	.	.	.	.	.	.	.	K	.	.	N	.	.	.	.	.	.	.	K	.	.	.	H	.	.	.	.	.
	DS7-485	.	.	T	.	R	.	.	.	.	.	.	.	.	.	.	.	.	.	.	.	.	.	.	.	.	.	.	.	.	.	.	.	.	.	.	.	.	D	.	.	.	.	.	.	.	S	.	.
	DS7-504	.	.	.	.	.	.	.	.	.	.	.	.	.	.	.	.	D	.	.	.	.	.	.	.	S	.	.	.	.	D	.	.	.	.	.	.	.	.	.	.	.	.	.	.	.	.	.	P
	DS7-517	.	.	.	.	.	.	.	.	.	.	.	.	V	.	.	.	V	.	.	.	.	.	.	.	.	.	.	.	.	.	.	.	.	.	.	.	.	.	.	.	.	.	S	.	.	.	.	.
	DS7-52	.	.	.	.	.	.	.	.	.	.	.	.	.	.	.	.	.	.	.	.	I	.	A	.	.	.	.	.	.	.	.	.	.	.	.	.	.	.	.	.	.	.	.	.	.	.	.	P
	DS7-63	.	.	.	.	.	.	.	.	.	.	.	.	V	.	.	.	V	.	.	.	.	.	.	.	.	.	.	.	.	.	.	.	.	.	.	.	.	.	.	.	.	.	S	.	.	.	.	.
	DS7-69	.	.	.	.	.	N	.	.	.	.	.	.	.	.	.	.	D	.	.	.	.	.	.	.	S	.	.	.	.	D	.	.	.	.	.	.	.	.	.	.	.	.	.	.	.	.	.	L
	DS7-6	.	.	.	.	.	.	.	.	.	.	.	.	.	.	K	.	.	.	.	.	.	.	.	G	.	.	.	.	.	.	.	.	.	.	.	.	.	D	.	.	.	.	.	.	.	.	.	.
	DS7-7	.	.	.	.	.	.	.	.	.	.	.	.	.	.	.	.	.	.	.	.	I	M	.	.	.	.	.	.	.	.	.	.	.	.	.	.	.	.	.	.	.	.	.	.	.	.	.	P
	DS7-97	.	.	.	.	.	.	.	.	.	.	.	.	.	.	.	.	.	.	.	.	.	.	.	.	.	.	.	.	.	.	.	.	R	.	.	.	.	D	.	.	.	.	.	.	.	.	.	P
	DS7-118	.	.	.	.	.	.	.	.	.	.	.	.	.	.	.	.	.	.	.	.	.	.	.	.	.	.	.	.	.	.	.	.	.	.	N	.	.	.	.	.	F	.	.	.	.	.	.	.
	DS7-129	.	.	.	.	.	.	.	.	.	.	.	.	.	.	.	.	.	.	.	.	.	.	.	E	.	.	.	.	.	.	.	.	.	.	.	.	.	D	.	.	.	.	.	.	.	.	.	P
	DS7-319	.	.	.	.	.	.	.	.	.	.	.	.	.	.	.	.	.	.	.	.	.	.	.	.	.	.	.	.	.	.	.	.	.	.	.	.	.	.	.	.	F	.	.	.	.	.	.	P
	DS7-409	.	.	.	.	.	.	.	.	.	.	.	.	.	.	.	.	.	.	.	.	.	.	.	.	.	.	.	.	.	.	.	.	.	.	.	.	.	.	.	.	F	.	.	.	.	.	.	P
	DS7-453	.	.	.	.	.	.	.	.	.	.	.	.	.	.	.	.	.	.	.	.	.	.	.	.	.	.	.	.	.	.	.	.	.	.	.	.	.	.	.	.	F	.	.	.	.	.	.	P
	DS7-522	.	.	.	.	.	.	.	.	.	.	.	.	.	.	.	.	.	.	.	.	.	.	.	.	.	.	.	.	.	.	.	.	.	.	.	.	.	D	.	.	.	.	.	.	.	.	N	.
	DS7-5	.	.	.	.	.	.	.	.	.	.	.	.	.	.	.	.	D	.	.	.	.	.	.	.	S	.	.	.	.	D	.	.	.	R	.	.	.	.	.	.	.	.	.	.	.	.	.	P
	DS7-78	.	.	.	.	.	.	.	.	.	.	.	.	.	.	.	.	.	.	.	.	I	.	A	.	.	.	.	.	.	.	.	.	.	.	.	.	.	.	.	.	.	.	.	.	.	.	.	P
	DS7-8	.	.	.	.	.	.	.	.	.	.	.	.	.	.	K	.	.	.	.	.	.	.	.	.	.	.	.	.	.	.	.	.	.	.	.	.	.	D	.	.	.	.	.	.	.	.	.	R
	a) These indicate the median IC50 values
	Fold change means the ratio of each IC50 with respect to the median IC50 value.
	AA, amino acid; IC50, 50% inhibitory concentration
[truncated: 13 more columns]

## Sheet: 1617H1pdmNA
	126	127	138	188	260	267	432
H1pdm09 NBNA	P	L	A	I	K	V	K
DS8-231	.	.	.	.	.	.	E
DS8-350	.	F	.	.	.	.	E
DS8-357	.	F	.	.	.	I	E
DS8-360	.	F	.	.	.	.	E
DS8-365	L	F	.	.	.	.	E
DS8-475	.	.	.	.	R	.	E
DS8-4	.	.	.	T	.	.	E
DS8-95	.	.	T	.	.	.	E
DS7-386	.	F	.	I	K	V	.

## Sheet: 1617B,Vic,NA
	27	42	45	49	73	106	120	125	148	186	198	199	204	219	235	244	248	262	295	308	320	329	340	342	345	358	373	378	384	389	392	396	401	404	436	463	465
Victoria NBNA	L	P	I	T	F	A	I	K	E	R	S	N	I	N	D	S	I	I	S	E	E	D	N	E	R	A	E	E	D	T	D	P	V	K	K	D	A
DS8-166	S	.	.	.	L	I	V	N	G	K	N	.	V	.	N	.	V	.	R	.	D	.	.	.	.	.	.	.	.	.	.	.	.	.	E	.	.
DS8-187	S	.	.	.	L	I	V	N	G	K	N	.	V	.	N	.	V	.	R	.	D	N	D	D	S	K	.	G	G	A	.	F	I	.	E	.	.
DS8-219	S	.	.	.	L	T	V	N	G	K	N	.	V	.	N	.	V	T	R	.	.	N	D	D	S	K	.	G	G	A	.	F	.	.	E	.	T
DS8-369	S	R	V	M	P	T	.	.	.	.	.	.	.	K	.	P	.	.	.	.	K	N	D	.	S	.	Q	G	.	.	E	L	.	E	T	N	T
DS8-380	S	.	.	.	L	T	V	N	G	K	N	.	V	.	N	.	V	.	R	D	D	.	.	.	.	K	.	.	.	.	.	.	.	.	E	.	T
DS8-472	S	.	.	.	L	T	V	N	G	K	N	D	V	.	N	.	V	.	R	D	D	N	D	D	S	.	.	.	.	.	.	.	.	.	E	.	T
DS8-512	S	.	.	.	L	T	V	N	G	K	N	D	V	.	N	.	V	.	R	D	.	.	.	.	.	.	.	G	G	A	.	F	.	.	E	.	T
DS8-51	S	.	.	.	L	T	V	N	G	K	N	.	V	.	N	.	V	.	.	.	.	.	.	.	.	K	.	G	G	A	.	F	.	.	E	.	T
DS8-537	.	.	.	.	L	T	V	N	G	K	N	.	V	.	N	.	V	.	R	D	D	.	.	.	.	K	.	G	G	A	.	F	.	.	E	.	T
DS8-544	S	.	.	.	L	T	V	N	G	K	N	.	V	.	N	.	V	.	.	.	.	.	.	.	.	.	.	.	.	.	.	.	.	.	E	.	.
DS8-548	S	.	.	.	L	T	V	N	G	K	N	.	V	.	N	.	V	.	R	.	D	N	D	D	S	K	.	G	.	.	.	.	.	.	E	.	.
DS8-81	S	.	.	.	L	T	V	N	G	K	N	.	V	.	N	.	V	.	R	D	D	.	.	.	.	.	.	G	G	A	.	F	.	.	E	.	T

## Sheet: 1617B,Yam,NA
	26	49	50	54	136	233	248	295	342	373	401	403
Yamagata NBNA	A	K	V	C	A	G	I	S	D	E	V	M
DS8-369	.	.	.	.	.	.	.	.	N	Q	.	.
DS8-382	.	T	M	.	.	R	.	R	.	K	I	.
DS8-412	.	T	M	.	.	.	.	R	.	K	I	.
DS8-466	.	.	.	.	.	.	.	.	N	Q	.	.
DS8-529	.	T	M	Y	.	.	.	R	.	K	I	.
DS8-530	.	.	.	.	.	.	.	.	N	Q	.	.
DS8-536	V	T	M	.	.	R	N	R	.	K	I	.
DS8-543	.	T	M	.	.	R	.	R	.	K	I	.
DS8-550	.	.	.	.	S	.	.	.	N	Q	.	.
OCDS8-524	.	T	M	.	.	R	.	R	.	K	I	I
