# Supplementary material for: Consecutive influenza surveillance of neuraminidase mutations and neuraminidase inhibitor resistance in Japan
Source: Influenza Other Respir Viruses. 2019 Jan 9;13(2):115–22. doi: 10.1111/irv.12624 (PMC6379637; doi:10.1111/irv.12624)
Supplement: Supplementary file 7 [file IRV-13-115-s007.xlsx]

## Sheet: Sheet1
	Supplementary Table 7. Neuraminidase amino acid mutations and IC50 values in influenza A/H1N1pdm09 viruses isolated in the Japanese 2013-14 season.
	AA position	40	41	80	82	86	95	105	117	141	201	248	253	263	269	275	286	339	364	386	397	419	430	451	IC50 (nM)			IC50 (nM)			IC50 (nM)			IC50 (nM)
	Consensus	I	G	V	S	A	S	S	I	N	G	D	Y	I	M	H	S	S	S	K	N	R	R	D	Oseltamivir		Fold change	Peramivir		Fold change	Zanamivir		Fold change	Laninamivir		Fold change
	DS4-549	L	-	-	-	-	-	-	-	-	-	-	-	-	-	Y	-	-	-	-	-	-	-	-	150	0.6	250	19	0.3	63.3333	1	1	1	2.2	1.4	1.57143
	DS4-371	L	V	-	-	-	-	-	-	-	-	-	-	-	-	Y	N	P	-	N	-	-	-	G	130	0.6	216.667	12	0.3	40	0.77	1	0.77	2.3	1.4	1.64286
	DS4-463	-	-	-	-	-	-	-	-	-	-	-	-	-	-	-	-	-	-	-	-	K	-	-	1	0.6	1.66667	0.52	0.3	1.73333	1.8	1	1.8	2.5	1.4	1.78571
	DS4-482	-	-	-	-	-	-	-	M	-	-	-	-	-	-	-	-	-	-	-	-	-	-	-	0.99	0.6	1.65	0.66	0.3	2.2	1.9	1	1.9	2.8	1.4	2
	DS4-117	-	-	-	-	-	N	-	-	-	R	-	-	-	-	-	-	-	-	N	-	-	-	-	0.97	0.6	1.61667	0.45	0.3	1.5	1.3	1	1.3	2.3	1.4	1.64286
	DS4-349	L	V	-	-	-	-	N	-	-	-	-	-	-	-	-	-	P	-	N	-	-	Q	G	0.95	0.6	1.58333	0.44	0.3	1.46667	1.8	1	1.8	2.7	1.4	1.92857
	DS4-216	-	-	-	-	-	N	-	-	-	R	-	-	-	-	-	-	-	-	N	-	-	-	-	0.87	0.6	1.45	0.39	0.3	1.3	1.4	1	1.4	2	1.4	1.42857
	DS4-50	L	V	-	-	-	-	-	-	-	-	-	-	-	-	-	-	P	-	N	-	-	-	G	0.83	0.6	1.38333	0.52	0.3	1.73333	1	1	1	2.3	1.4	1.64286
	DS4-135	-	-	-	-	-	-	-	-	-	-	-	-	-	-	-	-	-	-	-	-	-	-	-	0.68	0.6	1.13333	0.3	0.3	1	0.86	1	0.86	1.3	1.4	0.928571
	DS4-66	L	-	-	-	-	-	-	-	-	-	-	-	-	-	-	-	-	N	-	-	-	-	-	0.65	0.6	1.08333	0.38	0.3	1.26667	0.92	1	0.92	2.1	1.4	1.5
	DS4-321	-	-	-	-	-	-	-	-	-	-	-	-	-	-	-	-	-	-	-	-	-	-	-	0.64	0.6	1.06667	0.29	0.3	0.966667	0.97	1	0.97	1.4	1.4	1
	DS4-257	-	-	-	-	-	-	-	-	-	-	-	-	-	-	-	-	-	-	-	-	-	-	-	0.63	0.6	1.05	0.29	0.3	0.966667	0.94	1	0.94	1.1	1.4	0.785714
	DS4-324	L	-	-	P	-	-	-	-	-	-	-	-	-	-	-	-	-	-	N	K	-	-	-	0.61	0.6	1.01667	0.29	0.3	0.966667	0.94	1	0.94	1.3	1.4	0.928571
	DS4-334	-	-	-	-	-	-	-	-	-	-	-	-	-	-	-	-	-	-	-	-	-	-	-	0.6	0.6	1	0.3	0.3	1	1.4	1	1.4	1.3	1.4	0.928571
	DS4-134	-	-	-	-	V	-	-	-	-	-	-	-	-	-	-	-	-	-	-	-	-	-	-	0.6	0.6	1	0.29	0.3	0.966667	0.81	1	0.81	1.1	1.4	0.785714
	DS4-138	-	-	-	-	-	-	-	-	D	-	-	-	-	-	-	-	-	-	-	-	-	-	-	0.57	0.6	0.95	0.29	0.3	0.966667	0.8	1	0.8	1	1.4	0.714286
	DS4-245	L	-	-	P	-	-	-	-	-	-	-	-	V	V	-	-	-	-	N	K	-	-	-	0.57	0.6	0.95	0.23	0.3	0.766667	0.78	1	0.78	1.3	1.4	0.928571
	DS4-336	-	-	-	-	-	-	-	-	-	-	-	-	-	-	-	-	-	-	-	-	-	-	-	0.54	0.6	0.9	0.3	0.3	1	1.1	1	1.1	1.1	1.4	0.785714
	DS4-337	L	-	-	P	-	-	-	-	-	-	-	-	-	-	-	-	-	-	N	K	-	-	-	0.53	0.6	0.883333	0.29	0.3	0.966667	1.2	1	1.2	1.3	1.4	0.928571
	DS4-212	-	-	M	-	-	-	-	-	-	-	-	H	-	-	-	-	-	-	-	-	-	-	-	0.29	0.6	0.483333	0.45	0.3	1.5	0.91	1	0.91	0.83	1.4	0.592857
	a) These indicate the median IC50 values																								0.6a)			0.3a)			1.0a)			1.4a)
	Fold change means the ratio of each IC50 with respect to the median IC50 value.
	AA, amino acid; IC50, 50% inhibitory concentration
