# Supplementary material for: Consecutive influenza surveillance of neuraminidase mutations and neuraminidase inhibitor resistance in Japan
Source: Influenza Other Respir Viruses. 2019 Jan 9;13(2):115–22. doi: 10.1111/irv.12624 (PMC6379637; doi:10.1111/irv.12624)
Supplement: Supplementary file 8 [file IRV-13-115-s008.xlsx]

## Sheet: Sheet1
	Supplementary Table 8. Neuraminidase amino acid mutations and IC50 values in influenza A/H1N1pdm09 viruses isolated in the Japanese 2015-16 season.
	AA position	13	19	34	44	52	67	74	82	93	96	117	150	151	199	263	264	270	275	288	314	381	397	450	453	IC50 (nM)			IC50 (nM)			IC50 (nM)			IC50 (nM)
	Consensus	I	M	V	N	S	V	F	S	P	G	I	K	D	D	I	I	K	H	I	M	T	N	S	V	Oseltamivir		Fold change	Peramivir		Fold change	Zanamivir		Fold change	Laninamivir		Fold change
	DS6-352	-	-	-	-	-	-	-	-	S	-	-	-	-	-	-	-	-	Y	-	-	-	-	-	-	150	0.7	214.286	10	0.5	20	1.3	1.1	1.18182	3.9	2	1.95
	DS6-528	-	-	-	-	-	-	-	-	-	-	-	-	-	-	-	-	-	Y	-	-	-	-	-	-	130	0.7	185.714	17	0.5	34	1.2	1.1	1.09091	2.7	2	1.35
	DS6-349	-	-	-	-	-	-	-	-	-	-	-	-	-	-	-	-	-	-	-	-	-	-	-	-	21	0.7	30	2.5	0.5	5	8.3	1.1	7.54545	12	2	6
	DS6-15	-	-	-	-	-	-	-	-	-	-	-	-	-	N	-	-	-	-	-	-	-	-	-	A	1.2	0.7	1.71429	0.64	0.5	1.28	2.5	1.1	2.27273	2.4	2	1.2
	DS6-25	-	-	-	S	-	-	-	-	-	-	M	-	-	-	-	V	N	-	V	-	-	-	G	-	0.96	0.7	1.37143	0.65	0.5	1.3	1.8	1.1	1.63636	2.6	2	1.3
	DS6-513	-	-	-	-	-	-	-	-	-	-	-	-	-	-	-	-	-	-	-	-	-	-	-	-	0.94	0.7	1.34286	0.55	0.5	1.1	1.4	1.1	1.27273	2.4	2	1.2
	DS6-271	V	-	I	S	R	I	-	-	-	S	-	-	-	-	-	-	-	-	-	I	I	-	-	-	0.91	0.7	1.3	0.69	0.5	1.38	2.1	1.1	1.90909	2.7	2	1.35
	DS6-1	V	V	-	-	-	-	-	-	-	-	M	-	-	-	V	V	N	-	-	I	-	-	-	-	0.87	0.7	1.24286	0.6	0.5	1.2	1.5	1.1	1.36364	2.6	2	1.3
	DS6-104	-	-	-	-	-	-	-	-	-	-	-	-	-	-	-	-	-	-	-	-	-	-	-	-	0.78	0.7	1.11429	0.47	0.5	0.94	1.1	1.1	1	2.7	2	1.35
	DS6-32	-	-	-	-	-	-	-	-	-	-	-	-	-	-	-	-	-	-	-	-	-	-	-	-	0.7	0.7	1	0.42	0.5	0.84	0.96	1.1	0.872727	1.2	2	0.6
	DS6-369	-	-	-	-	-	I	-	-	-	-	-	-	-	-	-	-	-	-	-	-	-	-	-	-	0.7	0.7	1	0.36	0.5	0.72	1	1.1	0.909091	1.5	2	0.75
	DS6-98	-	-	-	-	-	-	-	-	S	-	-	R	-	-	-	-	-	-	-	-	-	-	-	-	0.7	0.7	1	0.65	0.5	1.3	0.91	1.1	0.827273	2.6	2	1.3
	DS6-370	-	-	-	-	-	-	-	-	-	-	-	-	-	-	-	-	-	-	-	-	-	S	-	-	0.63	0.7	0.9	0.21	0.5	0.42	0.84	1.1	0.763636	1	2	0.5
	DS6-332	-	-	-	-	-	-	-	-	S	-	-	-	-	-	-	-	-	-	-	-	-	-	-	-	0.62	0.7	0.885714	0.34	0.5	0.68	0.97	1.1	0.881818	1.2	2	0.6
	DS6-45	-	-	-	-	-	-	L	-	-	-	-	-	-	-	-	-	-	-	-	-	-	-	-	-	0.61	0.7	0.871429	0.32	0.5	0.64	1.1	1.1	1	1.1	2	0.55
	DS6-281	-	-	-	-	-	-	-	-	-	-	-	-	-	-	-	-	-	-	-	-	-	-	-	-	0.56	0.7	0.8	0.3	0.5	0.6	1.2	1.1	1.09091	1.5	2	0.75
	DS6-80	-	-	-	-	-	-	-	-	-	-	-	-	-	-	-	-	-	-	-	-	-	-	-	-	0.51	0.7	0.728571	0.46	0.5	0.92	0.96	1.1	0.872727	0.91	2	0.455
	DS6-343	V	-	I	S	-	I	-	-	-	-	-	-	-	-	-	-	-	-	-	I	I	-	-	-	0.51	0.7	0.728571	0.26	0.5	0.52	0.95	1.1	0.863636	1.2	2	0.6
	DS6-174	-	-	-	-	-	-	-	-	S	-	-	-	-	-	-	-	-	-	-	-	-	-	-	-	0.39	0.7	0.557143	0.22	0.5	0.44	0.78	1.1	0.709091	1.2	2	0.6
	DS6-84	-	-	-	-	-	-	-	P	S	-	-	-	E	-	-	-	-	-	-	-	-	-	-	-	0.35	0.7	0.5	0.44	0.5	0.88	0.76	1.1	0.690909	1.4	2	0.7
	a) These indicate the median IC50 values																									0.7a)			0.5a)			1.1a)			2.0a)
	Fold change means the ratio of each IC50 with respect to the median IC50 value.
	AA, amino acid; IC50, 50% inhibitory concentration
