# Supplementary material for: Consecutive influenza surveillance of neuraminidase mutations and neuraminidase inhibitor resistance in Japan
Source: Influenza Other Respir Viruses. 2019 Jan 9;13(2):115–22. doi: 10.1111/irv.12624 (PMC6379637; doi:10.1111/irv.12624)
Supplement: Supplementary file 10 [file IRV-13-115-s010.xlsx]

## Sheet: Sheet1
	Supplementary Table 10. Neuraminidase amino acid mutations and IC50 values in influenza B viruses isolated in the Japanese 2013-14 season.
	AA position	27	42	57	60	65	106	107	125	186	219	272	320	329	339	340	358	392	404	463	464	465	466	IC50 (nM)			IC50 (nM)			IC50 (nM)			IC50 (nM)
	Consensus	L	P	A	V	R	T	K	K	R	K	K	E	N	S	N	A	D	E	D	M	V	L	Oseltamivir		Fold change	Peramivir		Fold change	Zanamivir		Fold change	Laninamivir		Fold change
	DS4-538	-	-	T	-	-	-	-	N	-	N	E	-	D	-	-	T	-	K	-	-	-	-	43	18	2.38889	23	15	1.53333	6	8.2	0.731707	3.3	2.7	1.22222
	DS4-41	-	-	-	-	-	-	-	N	-	N	-	-	D	-	-	-	-	K	-	-	-	-	34	18	1.88889	26	15	1.73333	7.4	8.2	0.902439	2.9	2.7	1.07407
	DS4-42	-	-	-	-	-	-	-	N	-	N	E	-	D	-	-	T	-	K	-	-	-	-	34	18	1.88889	26	15	1.73333	8.1	8.2	0.987805	4.2	2.7	1.55556
	DS4-146	-	-	-	-	-	-	-	N	-	N	E	-	D	-	-	-	-	K	-	-	-	-	28	18	1.55556	11	15	0.733333	4.6	8.2	0.560976	2.5	2.7	0.925926
	DS4-110	-	-	-	-	-	-	N	N	-	N	E	-	-	-	-	-	-	K	-	-	-	-	24	18	1.33333	11	15	0.733333	5.6	8.2	0.682927	2.7	2.7	1
	DS4-30	-	Q	-	-	-	-	-	-	K	-	-	-	-	-	-	-	E	-	-	-	A	-	22	18	1.22222	22	15	1.46667	12	8.2	1.46341	4.5	2.7	1.66667
	DS4-31	-	Q	-	-	-	-	-	-	K	-	-	-	-	-	-	-	E	-	-	-	-	-	21	18	1.16667	21	15	1.4	17	8.2	2.07317	4.5	2.7	1.66667
	DS4-508	-	Q	-	-	-	-	-	-	K	-	-	-	-	-	-	-	E	-	-	-	-	-	21	18	1.16667	20	15	1.33333	15	8.2	1.82927	4.4	2.7	1.62963
	DS4-239	-	Q	-	-	-	I	-	-	K	-	-	-	-	-	-	-	E	-	-	-	-	-	19	18	1.05556	19	15	1.26667	13	8.2	1.58537	2.4	2.7	0.888889
	DS4-147	-	-	-	A	-	-	-	-	-	-	-	K	-	-	D	-	-	-	-	I	-	-	18	18	1	7.8	15	0.52	5.7	8.2	0.695122	2.4	2.7	0.888889
	DS4-465	-	Q	-	-	H	-	-	-	K	-	-	-	-	-	-	T	-	-	-	-	-	Q	18	18	1	21	15	1.4	12	8.2	1.46341	3.2	2.7	1.18519
	DS4-188	-	Q	-	-	-	I	-	-	K	-	-	-	-	-	-	-	E	-	-	-	-	-	18	18	1	20	15	1.33333	10	8.2	1.21951	4	2.7	1.48148
	DS4-124	-	Q	-	-	-	-	-	-	K	-	-	-	-	F	D	-	-	-	-	-	-	-	18	18	1	19	15	1.26667	8.3	8.2	1.0122	2.7	2.7	1
	DS4-318	-	-	-	A	-	-	-	-	-	-	-	K	-	-	D	-	-	-	N	-	-	-	16	18	0.888889	9.7	15	0.646667	7.4	8.2	0.902439	2.4	2.7	0.888889
	DS4-529	S	-	-	-	-	-	-	-	-	N	-	K	-	-	D	-	-	-	-	-	-	-	15	18	0.833333	10	15	0.666667	8.5	8.2	1.03659	2.6	2.7	0.962963
	DS4-322	-	Q	-	-	H	-	-	-	K	-	-	-	-	-	-	-	E	-	-	-	-	-	14	18	0.777778	9.9	15	0.66	8.5	8.2	1.03659	2.4	2.7	0.888889
	DS4-515	-	-	-	A	-	-	-	-	-	-	-	K	-	-	D	-	-	-	-	-	-	-	13	18	0.722222	10	15	0.666667	9.3	8.2	1.13415	3	2.7	1.11111
	DS4-243	-	-	-	-	-	-	-	-	-	-	-	K	-	-	D	-	-	-	-	-	-	-	11	18	0.611111	9.5	15	0.633333	7.1	8.2	0.865854	2.4	2.7	0.888889
	DS4-246	S	-	-	A	-	-	-	-	-	-	-	K	-	-	D	-	-	-	-	-	-	-	10	18	0.555556	9.1	15	0.606667	6.9	8.2	0.841463	2.6	2.7	0.962963
	DS4-118	-	-	-	A	-	-	-	-	-	-	-	K	-	-	D	-	-	-	-	-	-	-	9.8	18	0.544444	9.7	15	0.646667	6.2	8.2	0.756098	2.5	2.7	0.925926
	a) These indicate the median IC50 values																							18.0a)			15.0a)			8.2a)			2.7a)
	Fold change means the ratio of each IC50 with respect to the median IC50 value.
	AA, amino acid; IC50, 50% inhibitory concentration
