# Supplementary material for: Consecutive influenza surveillance of neuraminidase mutations and neuraminidase inhibitor resistance in Japan
Source: Influenza Other Respir Viruses. 2019 Jan 9;13(2):115–22. doi: 10.1111/irv.12624 (PMC6379637; doi:10.1111/irv.12624)
Supplement: Supplementary file 11 [file IRV-13-115-s011.xlsx]

## Sheet: Sheet1
	Supplementary Table 11. Neuraminidase amino acid mutations and IC50 values in influenza B viruses isolated in the Japanese 2014-15 season.
	AA Position	27	42	60	62	76	219	272	320	329	340	342	392	436	465	IC50 (nM)			IC50 (nM)			IC50 (nM)			IC50 (nM)
	Consensus	L	P	V	A	P	K	K	K	N	N	D	D	K	I	Oseltamivir		Fold change	Peramivir		Fold change	Zanamivir		Fold change	Laninamivir		Fold change
	DS5-541	-	-	-	-	-	-	-	-	-	-	N	-	-	-	24	20	1.2	5.5	4.3	1.27907	11	9.3	1.1828	17	17	1
	DS5-296	-	-	-	-	S	-	-	-	-	-	-	E	-	-	23	20	1.15	3.6	4.3	0.837209	8.6	9.3	0.924731	17	17	1
	DS5-490	-	-	-	-	-	N	-	-	-	-	-	-	-	-	23	20	1.15	4.2	4.3	0.976744	8.5	9.3	0.913978	17	17	1
	DS5-489	S	-	-	-	-	-	-	-	-	D	-	-	-	-	22	20	1.1	4	4.3	0.930233	8.8	9.3	0.946237	16	17	0.941176
	DS5-225	-	-	A	-	-	-	-	-	-	-	-	-	-	-	22	20	1.1	4.3	4.3	1	8.2	9.3	0.88172	15	17	0.882353
	DS5-369	-	-	-	-	-	N	-	-	-	-	-	-	-	V	22	20	1.1	4.2	4.3	0.976744	8.4	9.3	0.903226	14	17	0.823529
	DS5-546	-	-	-	T	-	-	-	-	-	-	-	-	-	-	20	20	1	4.8	4.3	1.11628	13	9.3	1.39785	26	17	1.52941
	DS5-396	-	-	-	-	-	N	E	E	D	-	-	-	-	-	20	20	1	5	4.3	1.16279	9.8	9.3	1.05376	19	17	1.11765
	DS5-516	-	-	-	-	-	N	-	-	-	-	-	-	-	-	20	20	1	4.6	4.3	1.06977	9.1	9.3	0.978495	16	17	0.941176
	DS5-538	-	-	-	-	S	-	-	-	-	D	-	-	-	-	20	20	1	4	4.3	0.930233	9.3	9.3	1	16	17	0.941176
	DS5-558	-	-	-	-	-	-	-	-	-	-	N	-	-	-	19	20	0.95	4.6	4.3	1.06977	11	9.3	1.1828	25	17	1.47059
	DS5-560	-	-	-	T	-	N	E	-	-	-	N	-	-	V	19	20	0.95	4.9	4.3	1.13953	9.3	9.3	1	22	17	1.29412
	DS5-551	S	Q	-	-	-	-	-	-	-	-	N	E	-	-	19	20	0.95	5.4	4.3	1.25581	13	9.3	1.39785	21	17	1.23529
	DS5-511	S	-	-	-	-	-	-	-	-	-	-	E	-	-	19	20	0.95	4.2	4.3	0.976744	12	9.3	1.29032	18	17	1.05882
	DS5-535	S	-	-	-	-	-	-	-	-	-	-	-	-	-	18	20	0.9	3.4	4.3	0.790698	8.7	9.3	0.935484	15	17	0.882353
	DS5-550	-	-	-	-	-	N	E	-	D	-	-	-	M	-	17	20	0.85	4.6	4.3	1.06977	11	9.3	1.1828	21	17	1.23529
	DS5-555	-	-	-	T	-	-	-	-	-	-	-	-	-	-	17	20	0.85	4.4	4.3	1.02326	10	9.3	1.07527	20	17	1.17647
	DS5-517	-	-	-	-	S	N	-	-	-	D	-	-	-	-	17	20	0.85	2.8	4.3	0.651163	8.9	9.3	0.956989	14	17	0.823529
	DS5-512	S	-	A	-	-	-	-	-	-	-	-	E	-	-	13	20	0.65	2.8	4.3	0.651163	8	9.3	0.860215	18	17	1.05882
	a) These indicate the median IC50 values															20.0a)			4.3a)			9.3a)			17.0a)
	Fold change means the ratio of each IC50 with respect to the median IC50 value.
	AA, amino acid; IC50, 50% inhibitory concentration
