# Supplementary material for: Consecutive influenza surveillance of neuraminidase mutations and neuraminidase inhibitor resistance in Japan
Source: Influenza Other Respir Viruses. 2019 Jan 9;13(2):115–22. doi: 10.1111/irv.12624 (PMC6379637; doi:10.1111/irv.12624)
Supplement: Supplementary file 12 [file IRV-13-115-s012.xlsx]

## Sheet: Sheet1
	Supplementary Table 12. Neuraminidase amino acid mutations and IC50 values in influenza B viruses isolated in the Japanese 2015-16 season.
	AA position	36	42	45	46	49	53	73	77	107	121	126	127	148	149	176	187	199	205	220	221	236	245	251	296	341	343	346	359	374	385	390	391	393	396	397	402	405	434	464	466	IC50 (nM)			IC50 (nM)			IC50 (nM)
	Consensus (Victoria)	I	P	I	T	T	D	-	P	T	V	N	E	R	G	A	K	N	V	N	N	N	S	K	R	D	D	S	K	E	G	A	D	D	A	P	V	K	G	D	A	Oseltamivir		Fold change	Peramivir		Fold change	Zanamivir
	DS6-266	-	-	-	-	-	-	-	-	-	-	-	-	-	-	-	-	-	-	-	-	-	-	-	-	-	-	-	-	-	-	-	-	-	-	-	-	-	-	-	-	20	16	1.25	2.3	2.5	0.92	6.7	7.3
	DS6-77	-	-	-	-	-	-	-	-	-	-	-	-	-	-	-	-	-	-	-	-	-	-	-	-	-	-	-	-	-	-	-	-	-	-	-	-	-	-	-	-	19	16	1.1875	2.5	2.5	1	7.7	7.3
	DS6-117	-	-	-	-	-	-	-	-	-	-	-	-	-	-	-	-	-	-	-	-	-	-	-	-	-	-	-	-	-	-	-	-	-	-	-	-	-	-	-	-	17	16	1.0625	3.1	2.5	1.24	9.3	7.3
	DS6-139	-	-	-	-	-	-	-	-	-	-	-	-	-	-	-	-	-	-	-	-	-	-	-	-	-	-	-	-	-	-	-	-	-	-	-	-	-	-	-	-	17	16	1.0625	2.6	2.5	1.04	7.3	7.3
	DS6-395	-	-	-	-	-	-	-	-	-	-	-	-	-	-	-	-	-	-	-	-	-	-	-	-	-	-	-	-	-	-	-	-	-	-	-	-	-	-	-	-	13	16	0.8125	2.1	2.5	0.84	6.6	7.3
	DS6-427	-	-	-	-	-	-	-	-	-	-	-	-	-	-	-	-	-	-	-	-	-	-	-	-	-	E	-	-	-	-	-	-	-	-	-	-	-	-	-	-	21	16	1.3125	2	2.5	0.8	6.3	7.3
	DS6-122	-	-	-	-	-	-	-	-	-	-	-	G	-	-	-	-	-	-	-	-	-	-	-	-	-	-	-	-	-	-	-	-	-	-	-	-	-	-	-	-	18	16	1.125	2.8	2.5	1.12	8.4	7.3
	DS6-283	-	-	-	-	-	-	-	-	-	-	-	-	-	-	-	-	-	-	-	-	-	-	-	-	-	-	-	-	-	-	-	-	-	-	-	-	-	D	-	-	4.3	16	0.26875	1.8	2.5	0.72	4.7	7.3
	DS6-284	-	-	-	-	-	-	-	-	-	-	-	-	-	-	-	-	-	-	-	-	-	-	-	-	-	-	-	-	-	-	-	-	-	-	-	-	-	D	-	-	5.2	16	0.325	1.9	2.5	0.76	5.9	7.3
	DS6-148	-	-	-	-	-	-	-	-	-	-	-	-	-	-	T	-	-	-	-	-	-	-	-	-	-	-	-	-	-	-	-	E	-	-	-	-	-	-	-	-	21	16	1.3125	2.5	2.5	1	6.8	7.3
	DS6-57	-	-	-	-	-	-	-	-	-	-	-	-	-	-	T	-	-	-	-	-	-	-	-	-	-	-	-	-	-	-	-	E	-	-	-	-	-	-	-	-	19	16	1.1875	2.4	2.5	0.96	7.9	7.3
	DS6-7	-	-	-	-	-	-	F	-	-	-	-	-	-	-	-	-	-	-	-	-	-	-	-	-	-	-	-	-	-	-	-	-	-	-	-	-	-	-	-	-	16	16	1	2.7	2.5	1.08	8.8	7.3
	DS6-18	-	-	T	I	-	G	-	S	-	I	-	-	-	-	-	-	-	-	-	K	-	-	-	-	-	-	-	-	-	D	-	-	-	-	-	-	-	-	-	-	16	16	1	3.2	2.5	1.28	11	7.3
	Consensus (Yamagata)	I	R	V	T	I	D		P	T	I	K	E	R	E	A	R	S	I	K	N	D	P	E	S	N	D	R	A	K	D	T	D	E	A	L	V	E	G	N	T
	DS6-409	M	-	-	-	-	-	-	-	-	-	-	-	-	-	-	-	-	-	-	-	-	-	-	-	-	-	-	-	-	-	-	-	-	-	-	-	-	-	-	-	9.6	16	0.6	2.4	2.5	0.96	7.3	7.3
	DS6-126	-	-	-	-	-	-	-	-	-	-	-	-	-	-	-	-	-	-	-	-	-	-	-	-	-	-	-	-	-	-	-	-	-	-	-	-	-	-	-	-	16	16	1	2.9	2.5	1.16	8.8	7.3
	DS6-155	-	-	-	-	-	-	-	-	-	-	-	-	-	-	-	-	-	-	-	-	-	-	-	-	-	-	-	-	-	-	-	-	-	-	-	-	-	-	-	-	17	16	1.0625	2.7	2.5	1.08	8.1	7.3
	DS6-326	M	-	-	-	-	-	-	-	-	-	-	-	-	-	-	-	-	-	-	-	-	-	-	-	-	-	-	-	-	-	-	-	-	-	-	-	-	-	-	-	9.6	16	0.6	2.6	2.5	1.04	6.5	7.3
	DS6-327	M	-	-	-	-	-	-	-	-	-	-	-	-	-	-	-	-	-	-	-	-	-	-	-	-	-	-	-	-	-	-	-	-	-	-	-	-	-	-	-	11	16	0.6875	2.2	2.5	0.88	6.9	7.3
	DS6-376	-	-	-	-	-	-	-	-	-	V	-	-	K	-	-	-	-	-	-	-	-	-	-	-	-	-	-	-	-	-	-	-	-	-	-	I	-	-	-	-	3.6	16	0.225	2.6	2.5	1.04	6.6	7.3
	DS6-311	-	P	-	-	-	-	-	-	A	V	K	-	-	-	-	-	-	-	-	-	-	-	-	-	-	-	-	-	-	-	-	-	-	V	-	I	-	-	-	-	14	16	0.875	2.4	2.5	0.96	7.4	7.3
	a) These indicate the median IC50 values																																									16.0a)			2.5a)			7.3a)
	Fold change means the ratio of each IC50 with respect to the median IC50 value.
	AA, amino acid; IC50, 50% inhibitory concentration
[truncated: 4 more columns]
