# Supplementary material for: Consecutive influenza surveillance of neuraminidase mutations and neuraminidase inhibitor resistance in Japan
Source: Influenza Other Respir Viruses. 2019 Jan 9;13(2):115–22. doi: 10.1111/irv.12624 (PMC6379637; doi:10.1111/irv.12624)
Supplement: Supplementary file 13 [file IRV-13-115-s013.xlsx]

## Sheet: 1617B,Vic,Yam,NA
	Supplementary Table 13. Neuraminidase amino acid mutations and IC50 values in influenza B viruses isolated in the Japanese 2016-17 season.
	AA position	26	27	42	45	49	50	54	73	106	120	125	136	148	186	198	199	204	219	233	235	244	248	262	295	308	320	329	340	342	343	345	358	373	378	384	389	392	396	401	403	404	436	463	465	IC50 (nM)			IC50 (nM)
	Consensus (Victoria)	A	S	P	I	T	M	C	L	T	V	N	A	G	K	N	N	V	N	G	N	S	V	I	R	E	D	D	N	E	K	R	A	E	G	D	T	D	F	V	M	K	E	D	T	Oseltamivir		Fold change	Peramivir
	DS7-166	.	.	.	.	.	.	.	.	I	.	.	.	.	.	.	.	.	.	.	.	.	.	.	.	.	.	.	.	.	.	.	.	.	E	.	.	.	P	.	.	.	.	.	A	19	17	1.11765	2.1
	DS7-187	.	.	.	.	.	.	.	.	I	.	.	.	.	.	.	.	.	.	.	.	.	.	.	.	.	.	N	D	D	.	S	K	.	.	G	A	.	.	I	.	.	.	.	A	17	17	1	2.1
	DS7-219	.	.	.	.	.	.	.	.	.	.	.	.	.	.	.	.	.	.	.	.	.	.	T	.	.	E	N	D	D	.	S	K	.	.	G	A	.	.	.	.	.	.	.	.	14	17	0.823529	2.1
	DS7-380	.	.	.	.	.	.	.	.	.	.	.	.	.	.	.	.	.	.	.	.	.	.	.	.	D	.	.	.	.	.	.	K	.	E	.	.	.	P	.	.	.	.	.	.	17	17	1	2
	DS7-472	.	.	.	.	.	.	.	.	.	.	.	.	.	.	.	D	.	.	.	.	.	.	.	.	D	.	N	D	D	.	S	.	.	E	.	.	.	P	.	.	.	.	.	.	19	17	1.11765	1.9
	DS7-512	.	.	.	.	.	.	.	.	.	.	.	.	.	.	.	D	.	.	.	.	.	.	.	.	D	E	.	.	.	.	.	.	.	.	G	A	.	.	.	.	.	.	.	.	15	17	0.882353	1.6
	DS7-51	.	.	.	.	.	.	.	.	.	.	.	.	.	.	.	.	.	.	.	.	.	.	.	S	.	E	.	.	.	.	.	K	.	.	G	A	.	.	.	.	.	.	.	.	21	17	1.23529	2.1
	DS7-537	.	L	.	.	.	.	.	.	.	.	.	.	.	.	.	.	.	.	.	.	.	.	.	.	D	.	.	.	.	.	.	K	.	.	G	A	.	.	.	.	.	.	.	.	23	17	1.35294	1.8
	DS7-544	.	.	.	.	.	.	.	.	.	.	.	.	.	.	.	.	.	.	.	.	.	.	.	S	.	E	.	.	.	.	.	.	.	E	.	.	.	P	.	.	.	.	.	A	16	17	0.941176	1.8
	DS7-548	.	.	.	.	.	.	.	.	.	.	.	.	.	.	.	.	.	.	.	.	.	.	.	.	.	.	N	D	D	.	S	K	.	.	.	.	.	P	.	.	.	.	.	A	17	17	1	1.4
	DS7-81	.	.	.	.	.	.	.	.	.	.	.	.	.	.	.	.	.	.	.	.	.	.	.	.	D	.	.	.	.	.	.	.	.	.	G	A	.	.	.	.	.	.	.	.	22	17	1.29412	2.2
	Consensus (Yamagata)	A	S	R	V	T	M	C	P	T	I	K	A	E	R	S	N	I	K	G	D	P	I	I	R	E	K	N	D	D	E	S	A	K	G	D	T	E	L	I	M	E	T	N	T
	DS7-369	.	.	.	.	K	V	.	.	.	.	.	.	.	.	.	.	.	.	.	.	.	.	.	S	.	.	.	.	N	.	.	.	Q	.	.	.	.	.	V	.	.	.	.	.	9.7	17	0.570588	1.9
	DS7-382	.	.	.	.	.	.	.	.	.	.	.	.	.	.	.	.	.	.	R	.	.	.	.	.	.	.	.	.	.	.	.	.	.	.	.	.	.	.	.	.	.	.	.	.	17	17	1	2.5
	DS7-412	.	.	.	.	.	.	.	.	.	.	.	.	.	.	.	.	.	.	.	.	.	.	.	.	.	.	.	.	.	.	.	.	.	.	.	.	.	.	.	.	.	.	.	.	18	17	1.05882	2.1
	DS7-466	.	.	.	.	K	V	.	.	.	.	.	.	.	.	.	.	.	.	.	.	.	.	.	S	.	.	.	.	N	.	.	.	Q	.	.	.	.	.	V	.	.	.	.	.	13	17	0.764706	2.3
	DS7-529	.	.	.	.	.	.	Y	.	.	.	.	.	.	.	.	.	.	.	.	.	.	.	.	.	.	.	.	.	.	.	.	.	.	.	.	.	.	.	.	.	.	.	.	.	12	17	0.705882	2.1
	DS7-530	.	.	.	.	K	V	.	.	.	.	.	.	.	.	.	.	.	.	.	.	.	.	.	S	.	.	.	.	N	.	.	.	Q	.	.	.	.	.	V	.	.	.	.	.	11	17	0.647059	2.3
	DS7-536	V	.	.	.	.	.	.	.	.	.	.	.	.	.	.	.	.	.	R	.	.	N	.	.	.	.	.	.	.	.	.	.	.	.	.	.	.	.	.	.	.	.	.	.	21	17	1.23529	2.3
	DS7-543	.	.	.	.	.	.	.	.	.	.	.	.	.	.	.	.	.	.	R	.	.	.	.	.	.	.	.	.	.	.	.	.	.	.	.	.	.	.	.	.	.	.	.	.	16	17	0.941176	2.1
	DS7-550	.	.	.	.	K	V	.	.	.	.	.	S	.	.	.	.	.	.	.	.	.	.	.	S	.	.	.	.	N	.	.	.	Q	.	.	.	.	.	V	.	.	.	.	.	16	17	0.941176	2.3
	DS7-524	.	.	.	.	.	.	.	.	.	.	.	.	.	.	.	.	.	.	R	.	.	.	.	.	.	.	.	.	.	.	.	.	.	.	.	.	.	.	.	I	.	.	.	.	13	17	0.764706	2.2
	a) These indicate the median IC50 values																																													17.0a)			2.1a)
	Fold change means the ratio of each IC50 with respect to the median IC50 value.
	AA, amino acid; IC50, 50% inhibitory concentration
[truncated: 8 more columns]
