# Supplementary material for: Consecutive influenza surveillance of neuraminidase mutations and neuraminidase inhibitor resistance in Japan
Source: Influenza Other Respir Viruses. 2019 Jan 9;13(2):115–22. doi: 10.1111/irv.12624 (PMC6379637; doi:10.1111/irv.12624)
Supplement: Supplementary file 14 [file IRV-13-115-s014.xlsx]

## Sheet: Sheet1
	Supplementary Table14. Amino acid mutations per sample.
				No. of AA mutations
				Per sample	Per catalytic site	Per non-catalytic site
	Virus	Season			of a sample	of a sample
	A/H3N2	2011-12.		2.5	0.0625	2.4375
		2012-13		2.02083	0.0833333	1.9375
		2013-14		3.85	0.05	3.8
		2014-15		4.125	0	4.125
		2015-16		3.05263	0.0526316	3
		2016-17		2.97368	0.0526316	2.92105
		Total		2.96016	0.0517928	2.90837
	A/H1N1pdm	2013-14		2.45	0.1	2.35
		2015-16		2.1	0.15	1.95
		2016-17		1.55556	0	1.55556
		Total		2.14286	0.102041	2.04082
	B	2013-14		4.1	0	4.1
		2014-15		2.15789	0	2.15789
		2015-16		1.45	0	1.45
		2016-17		4.66667	0	4.66667
		Total		3.125	0	3.125
