# Supplementary material for: Consecutive influenza surveillance of neuraminidase mutations and neuraminidase inhibitor resistance in Japan
Source: Influenza Other Respir Viruses. 2019 Jan 9;13(2):115–22. doi: 10.1111/irv.12624 (PMC6379637; doi:10.1111/irv.12624)
Supplement: Supplementary file 15 [file IRV-13-115-s015.xlsx]

## Sheet: Sheet1
	Supplementary Table15. Neuraminidase amino acid transition at sites 241, 275, 369, and 386 in influenza A/H1N1pdm09 viruses isolated in the Japanese 2013-14, 2015-16, and 2016-17 seasons.
	2013-14 season					2015-16 season					2016-17 season
	AA position	275	241	369	386	AA position	275	241	369	386	AA position	275	241	369	386
	H1N1pdm09*	H	V	N	N	H1N1pdm09	H	V	N	N	H1N1pdm09	H	V	N	N
	DS4-549	Y	I	K	K	DS6-352	Y	I	K	K	DS7-231	-	I	K	K
	DS4-371	Y	I	K	-	DS6-528	Y	I	K	K	DS7-350	-	I	K	K
	DS4-463	-	I	K	K	DS6-349	-	I	K	K	DS7-357	-	I	K	K
	DS4-482	-	I	K	K	DS6-15	-	I	K	K	DS7-360	-	I	K	K
	DS4-117	-	I	K	-	DS6-25	-	I	K	K	DS7-365	-	I	K	K
	DS4-349	-	I	K	-	DS6-513	-	I	K	K	DS7-475	-	I	K	K
	DS4-216	-	I	K	-	DS6-271	-	I	K	K	DS7-4	-	I	K	K
	DS4-50	-	I	K	-	DS6-1	-	I	K	K	DS7-95	-	I	K	K
	DS4-135	-	I	K	K	DS6-104	-	I	K	K	DS7-386	-	I	K	K
	DS4-66	-	I	K	K	DS6-32	-	I	K	K
	DS4-321	-	I	K	K	DS6-369	-	I	K	K
	DS4-257	-	I	K	K	DS6-98	-	I	K	K
	DS4-324	-	I	K	-	DS6-370	-	I	K	K
	DS4-334	-	I	K	K	DS6-332	-	I	K	K
	DS4-134	-	I	K	K	DS6-45	-	I	K	K
	DS4-138	-	I	K	K	DS6-281	-	I	K	K
	DS4-245	-	I	K	-	DS6-80	-	I	K	K
	DS4-336	-	I	K	K	DS6-343	-	I	K	K
	DS4-337	-	I	K	-	DS6-174	-	I	K	K
	DS4-212	-	I	K	K	DS6-84	-	I	K	K
	* The amino acids of H1N1pdm09 are based on those of A/California/4/2009.
	AA, amino acid
